# Supplementary material for: Identification of STEAP3-based molecular subtype and risk model in ovarian cancer
Source: J Ovarian Res. 2023 Jun 29;16:126. doi: 10.1186/s13048-023-01218-x (PMC10308644; doi:10.1186/s13048-023-01218-x)
Supplement: Supplementary file 2 — Supplementary Material 2: Table S2 Identification of SRGs. [file 13048_2023_1218_MOESM2_ESM.xls]

## Sheet: Additional file 3
Table S2 Identification of SRGs.
Gene	conMean	treatMean	logFC	pValue	FDR
STEAP3	3.56797	12.0088	8.44083	1.9e-63	1.89e-59
TSPAN6	20.917	16.9553	-3.96162	6.16e-06	8.43e-05
M6PR	17.3141	20.7244	3.41032	8.11e-05	0.0006209
SLC7A2	3.91469	6.75684	2.84215	0.000680503	0.00331833
PLXND1	11.3104	13.5818	2.27147	0.000315673	0.00179484
NDUFAB1	49.6808	42.7027	-6.9781	0.00204696	0.00788995
PRSS22	6.09271	8.63103	2.53832	6.55e-06	8.85e-05
UPF1	16.5932	19.4848	2.89155	4.2e-05	0.00036827
POLR2J	66.3317	54.1821	-12.1496	7.61e-06	9.9e-05
TMEM98	16.6371	12.9879	-3.64915	0.00256914	0.00935458
AP2B1	20.6252	23.1413	2.51614	0.00140108	0.00585238
BAIAP2L1	11.1882	13.3045	2.11631	1.65e-05	0.000180823
ALDH3B1	7.15969	10.4576	3.29789	6.58e-09	4.36e-07
TTC22	3.89729	6.00428	2.107	3.66e-15	5.23e-12
CCDC124	62.5334	54.4198	-8.11354	0.00228551	0.0085603
KIAA0100	10.1649	13.2428	3.07794	0.000332068	0.00186563
NADK	10.9546	13.5583	2.60368	3.62e-07	9.47e-06
CYB561	15.6412	19.1869	3.54576	1.42e-05	0.000160496
NFIX	43.4636	55.4238	11.9602	5.31e-05	0.000446206
RPS20	339.584	227.524	-112.06	6.23e-05	0.00050521
UBE3C	9.51468	11.3741	1.85946	1.41e-06	2.7e-05
EEF1AKNMT	12.4693	14.7828	2.31356	9.86e-06	0.000121058
STAB1	4.84999	7.1574	2.30741	1.67e-05	0.000182944
CD4	12.4955	16.4634	3.96792	0.000667738	0.00327054
FYN	8.37	6.10617	-2.26383	0.000244915	0.00146816
TMEM159	6.62454	8.20728	1.58273	0.000139676	0.000942529
PRICKLE3	9.83204	12.7458	2.91377	3.05e-05	0.000288408
ALOX5	6.26021	9.33218	3.07197	5.42e-06	7.7e-05
MVP	17.607	22.5282	4.92116	9.57e-07	2.01e-05
TACC3	11.5519	9.23377	-2.31809	2.83e-05	0.000273433
CAPN1	47.6863	58.3472	10.6608	1.42e-09	1.53e-07
CD74	636.205	886.691	250.486	1.04e-05	0.00012553
RUNX3	6.50505	11.6631	5.158	3.59e-05	0.000328424
BIRC3	2.65429	4.42894	1.77465	3.09e-06	4.98e-05
DEF6	4.48845	6.36203	1.87358	3.36e-10	5.14e-08
PLEKHO1	8.83703	7.29002	-1.54701	2.5e-05	0.000251386
TYMP	12.5865	18.2125	5.62597	1.41e-05	0.00015983
VIM	111.239	86.7204	-24.5183	0.00154954	0.00632878
CD44	6.21241	9.45558	3.24316	1.87e-06	3.38e-05
TNFRSF1B	6.76831	9.18296	2.41465	8.37e-05	0.000634338
HMGB3	19.3215	14.5719	-4.74957	4.04e-07	1.03e-05
CHPF2	17.7217	20.4918	2.77005	0.000269436	0.00158081
TMSB10	3676.19	2695.52	-980.674	6.01e-10	8.53e-08
RPL26L1	22.4914	17.8937	-4.59772	6.97e-06	9.27e-05
CDH1	33.3012	40.1153	6.81412	0.000682849	0.00332813
PHF23	18.5882	16.6273	-1.96092	5.98e-05	0.000491084
PARP3	9.73798	11.8774	2.13937	1.28e-05	0.000148831
AP2S1	59.6582	46.6544	-13.0038	1.95e-07	5.98e-06
CP	39.2422	57.2588	18.0166	9.59e-08	3.51e-06
MAP4	17.5198	20.3932	2.87339	0.000400204	0.00216633
FAM120A	26.4943	32.4814	5.98708	3.53e-07	9.31e-06
H6PD	12.1401	17.6445	5.50438	2.83e-10	4.61e-08
HEXB	11.81	13.7819	1.9719	0.000152713	0.00101059
HERPUD1	19.3143	22.7209	3.40652	0.000413247	0.0022188
KCNQ1	3.14238	5.00163	1.85925	2.74e-07	7.67e-06
MRPL43	15.7113	13.0401	-2.6712	2.68e-05	0.000264207
HPF1	11.991	10.0929	-1.8981	6.99e-05	0.000550655
LAMC2	18.8714	25.8733	7.00195	5.98e-07	1.41e-05
SEC61A1	64.4142	70.4659	6.05176	0.00247505	0.00909535
PARP12	12.5621	14.9344	2.37229	0.0019581	0.00763338
WNK1	15.2969	17.3886	2.09166	0.000771138	0.00365096
PTPRU	13.6535	21.9284	8.27488	8.98e-12	3.3e-09
EYA2	33.221	41.4656	8.24456	0.00214625	0.00817747
SBNO2	14.0511	18.462	4.41086	2.23e-07	6.57e-06
TAF11	15.7814	12.5793	-3.20212	1.62e-06	3.04e-05
AP3D1	16.5584	19.0684	2.51003	0.000105753	0.000766166
WDR18	20.2092	17.5787	-2.63053	0.00268719	0.00970966
NTN1	5.94482	7.89266	1.94784	1.01e-07	3.67e-06
ERBB3	16.1204	19.992	3.87165	0.000333269	0.00186815
NDUFB4	108.969	83.2262	-25.7425	5.59e-09	3.83e-07
SPEN	8.92808	10.6044	1.67631	0.000569368	0.00287375
PDE4A	3.08325	4.70257	1.61932	5.33e-08	2.24e-06
SPI1	16.3966	21.6284	5.23182	0.00106574	0.0047471
TRO	4.74107	3.2025	-1.53857	0.000541272	0.00276425
IARS2	22.6447	25.5221	2.87735	0.000658595	0.00323213
HYAL2	14.6142	12.3711	-2.24314	0.000108654	0.000781503
TTC7A	4.91809	6.63069	1.7126	4.44e-11	1.08e-08
PITX1	6.84487	10.4179	3.57299	2.29e-05	0.000234301
BCL3	37.1601	46.2986	9.13851	0.000142089	0.00095621
FUNDC1	15.3459	11.5551	-3.79086	4.52e-06	6.74e-05
PFN2	53.6747	42.1154	-11.5592	5.51e-05	0.000460034
DGCR2	20.7135	23.7424	3.0289	0.000828239	0.00387695
PABPC1	220.61	254.232	33.6219	0.00254928	0.00929929
CYBRD1	22.8158	31.205	8.3892	1.07e-06	2.19e-05
PTPN18	14.7419	20.4093	5.66739	7.56e-15	9.39e-12
SREBF1	10.0486	12.245	2.19636	0.000264064	0.00155757
LLGL2	12.6443	14.6681	2.02383	0.000638445	0.00315193
MRPS34	57.3292	50.2939	-7.03527	0.00133406	0.00564603
CA12	4.42352	6.47406	2.05053	0.000298406	0.00171532
MGLL	3.34309	5.56007	2.21698	2.45e-07	7e-06
NTN4	7.69696	12.5095	4.81258	1.03e-07	3.69e-06
FSCN1	58.4757	42.3884	-16.0873	0.000730109	0.00349671
PAX2	11.5893	2.95324	-8.63609	6.05e-06	8.31e-05
BAZ2A	12.5734	14.4333	1.85987	0.00174005	0.00693299
GPC4	12.25	8.3888	-3.86119	0.000358162	0.00197536
UBE2T	23.4911	16.2966	-7.19447	2.1e-09	1.93e-07
IL4R	4.19069	5.87012	1.67944	3.08e-06	4.98e-05
SNRPA	35.9026	32.0232	-3.87942	0.00159528	0.00646771
UBE2A	13.0474	11.2623	-1.78509	0.000474491	0.00248582
ARAF	28.0482	32.5552	4.50696	0.00232159	0.00866605
VDAC3	37.6967	33.1298	-4.56688	0.0012289	0.00533041
TNS1	11.9657	15.9595	3.99385	5.06e-06	7.34e-05
PAFAH1B3	38.8782	28.4185	-10.4598	6.96e-07	1.57e-05
KIF22	14.0895	12.103	-1.9865	0.000712805	0.00343037
PGM1	16.8436	19.5034	2.65972	0.00130809	0.00556457
DNM2	15.0264	16.6594	1.63309	0.0015296	0.00627314
EPB41L2	5.95239	8.75437	2.80198	2.97e-06	4.85e-05
CLDND1	11.9903	10.3771	-1.61321	4.54e-06	6.75e-05
ATP8B1	4.95286	6.50383	1.55097	1.77e-06	3.24e-05
NFE2L1	25.9653	29.3099	3.3446	0.00181109	0.00716714
STARD7	37.8995	43.669	5.76944	1.65e-06	3.07e-05
CD82	17.3939	23.415	6.02104	9.56e-06	0.000118296
SLC25A24	9.06142	10.8261	1.76466	1.27e-05	0.000147265
AKR1B1	26.2628	21.5438	-4.71899	0.000434328	0.00231821
CTTN	25.358	28.1538	2.79575	0.000516282	0.0026654
MGST2	20.3522	16.1933	-4.15893	0.000249921	0.00149186
B4GALT1	42.2446	55.4836	13.239	0.00023649	0.00142626
MRPL28	21.2447	16.9761	-4.26857	4.44e-07	1.09e-05
HSD17B14	25.1943	20.265	-4.92939	0.000350517	0.00194182
TRIP6	40.3332	48.3237	7.99048	8.44e-05	0.000636415
RTRAF	14.6039	12.8406	-1.76323	0.00104639	0.00467765
GNAS	145.001	125.031	-19.9702	3.19e-05	0.00029755
TFAP2C	12.6104	15.8152	3.20474	0.00038341	0.0020868
AURKA	13.8556	11.2458	-2.60979	0.000149846	0.000997604
ASAP3	6.87015	8.9006	2.03046	0.000179919	0.00114928
TPX2	41.3337	30.8974	-10.4364	1.14e-07	3.98e-06
PDRG1	17.5287	14.2423	-3.28642	0.000213212	0.00131298
EPB41L1	10.9952	13.8768	2.88162	1.44e-06	2.73e-05
SLC4A11	9.49616	13.7851	4.28898	1.29e-06	2.54e-05
CPXM1	63.113	41.0591	-22.0539	0.00115034	0.00504695
MAVS	13.5781	15.5471	1.96894	0.000783056	0.00369681
LZTS3	21.7217	26.5983	4.87661	0.000689929	0.00334786
DYNLL1	99.0407	80.2675	-18.7732	1.13e-07	3.96e-06
SLC8B1	5.27267	6.78223	1.50956	1.42e-08	7.81e-07
GCN1	14.685	16.4654	1.78033	0.000628587	0.00311876
GMIP	8.17874	10.1649	1.98617	1.89e-06	3.39e-05
BIRC5	19.5847	13.9211	-5.66354	2.73e-06	4.55e-05
MLF2	118.101	103.615	-14.4861	0.000350517	0.00194182
ARHGAP4	8.31555	10.252	1.93643	0.000927503	0.00424948
RGS1	11.9508	16.2257	4.27492	0.00175405	0.00698316
ICAM1	18.8898	26.9914	8.10165	8.29e-05	0.000630556
SEL1L3	11.6841	14.7363	3.05223	0.000102926	0.000750085
SPAG7	14.5524	12.25	-2.3024	1.03e-05	0.000125138
ESR1	7.96289	10.2914	2.32847	5.98e-07	1.41e-05
SLC22A17	7.18302	4.80063	-2.38239	0.000230456	0.00139837
HNRNPC	71.0108	63.3424	-7.6684	0.000189958	0.00120028
MYL6	140.554	110.357	-30.1975	1.36e-06	2.63e-05
ADA2	9.77466	12.2225	2.44784	0.000569367	0.00287375
AAAS	15.3647	13.4663	-1.89845	9.32e-06	0.000116106
CBX5	14.5247	11.5742	-2.95051	0.000730109	0.00349671
TBC1D2	6.15041	9.31495	3.16454	1.93e-09	1.86e-07
NUBP2	13.3097	10.7108	-2.59886	1.02e-05	0.000124239
SMIM24	5.86867	2.98259	-2.88608	0.000153873	0.00101692
TREM2	12.1237	17.5094	5.38566	0.000128674	0.0008882
FKBP5	4.33861	5.9467	1.60809	0.0010622	0.00473982
BRPF3	12.1118	13.9078	1.79591	0.000779065	0.00368322
ITPR3	11.1271	17.5005	6.37347	5.59e-12	2.31e-09
HNRNPH3	19.4528	17.5907	-1.86214	0.000176243	0.00112943
PRTFDC1	7.51196	5.33512	-2.17684	8.44e-05	0.000636415
TSPAN15	21.6027	25.8858	4.28313	0.00254928	0.00929929
BCL7C	12.157	10.3556	-1.8014	0.000119177	0.000837192
TIMM13	32.6148	27.8627	-4.7521	0.0013167	0.00559399
CEP170B	15.0333	18.1281	3.09474	3.41e-06	5.35e-05
MKNK2	31.8952	37.8083	5.9131	6.25e-05	0.000506811
RANBP1	27.8785	24.3001	-3.57841	0.00129528	0.00552902
ZDHHC8	9.93076	11.4709	1.54013	5.08e-05	0.000429814
CABIN1	13.2585	14.8758	1.61727	4.34e-05	0.000378095
SUSD2	12.5018	25.1596	12.6578	3.36e-08	1.57e-06
POLR2F	8.56549	6.513	-2.05249	2.07e-06	3.65e-05
CENPM	7.92408	6.20054	-1.72354	5.48e-05	0.000458432
CBY1	8.41011	6.69188	-1.71823	0.000129662	0.000891921
TOMM22	37.959	32.5577	-5.40133	0.00181979	0.00718726
LMF2	21.239	24.8294	3.59042	0.000125753	0.000872887
AP1B1	16.5124	19.1919	2.67956	0.00109086	0.00482651
TSPO	83.5814	98.2476	14.6661	0.00141025	0.00588078
TTLL12	15.2109	18.8222	3.6113	9.9e-05	0.000725277
TXN2	50.1524	44.1173	-6.03512	0.00207629	0.007969
RBX1	21.2928	17.3109	-3.98189	3.31e-06	5.25e-05
PYGL	7.92133	9.73838	1.81705	0.000369921	0.00203007
CDKN3	12.1065	8.93756	-3.16894	1.72e-05	0.000187232
TIMM9	18.1828	15.6854	-2.49738	0.00126584	0.00543606
ERH	96.7721	72.6362	-24.1359	1.12e-08	6.41e-07
SUSD6	11.5129	15.3374	3.8245	2.84e-08	1.38e-06
VRK1	8.50524	6.75061	-1.75462	5.27e-06	7.55e-05
PSMB5	96.8985	76.0003	-20.8982	0.00136496	0.00573769
CCNB1IP1	21.7951	16.5956	-5.19948	7.1e-05	0.000558109
APEX1	174.529	152.713	-21.8157	0.000792445	0.00373581
EMC9	8.2062	6.57673	-1.62947	0.000376609	0.00206108
PYGB	26.436	31.2147	4.77865	6.5e-05	0.000520993
CD40	8.3457	10.4258	2.08006	0.0017625	0.00700837
MYBL2	46.1113	32.9095	-13.2018	3.67e-06	5.67e-05
PFDN4	22.1233	16.3897	-5.7336	8.65e-07	1.86e-05
BMP7	24.6932	17.2159	-7.47725	8.05e-05	0.000617471
RAE1	14.4396	12.3608	-2.07873	9.98e-05	0.000729853
CTSZ	71.3817	89.5982	18.2165	8.84e-06	0.000111428
HCK	3.85031	5.51381	1.6635	0.000133176	0.000910421
MANBAL	38.2969	32.6549	-5.64199	7.53e-05	0.000584391
E2F1	19.1796	15.0555	-4.1241	0.000176906	0.00113295
PIGU	22.8422	18.2966	-4.54566	6.63e-07	1.52e-05
SRPX	5.67653	3.84185	-1.83468	0.000959204	0.00437656
PCSK1N	47.8261	28.005	-19.8211	0.000186438	0.00118332
PORCN	9.2128	11.2943	2.08149	0.0013167	0.00559399
MAGED2	105.025	86.3215	-18.7038	0.000150987	0.00100385
BEX4	56.752	48.0359	-8.71604	0.00020391	0.00127146
PARP4	14.6809	19.3406	4.65972	1.45e-09	1.55e-07
TRADD	8.22128	10.6353	2.41404	3.08e-09	2.52e-07
ELMO3	10.6182	15.9156	5.29731	1.39e-13	1.06e-10
NUTF2	50.0374	42.0897	-7.94769	0.0002164	0.00132767
HCFC1R1	65.7918	51.6846	-14.1072	0.00011424	0.000814021
COTL1	12.9065	15.5594	2.65283	0.000449997	0.00238136
NME4	36.687	29.2946	-7.39239	0.000561485	0.00284262
SLC7A5	11.9374	15.2588	3.32141	1.8e-05	0.000193225
EEF2K	6.99924	8.98558	1.98634	4.41e-09	3.26e-07
PIEZO1	3.71323	6.05815	2.34491	2.12e-11	5.8e-09
ELOB	264.602	204.421	-60.1808	3.4e-06	5.35e-05
FZD3	5.44574	3.90518	-1.54056	7.16e-06	9.42e-05
NIPAL2	4.36878	5.9594	1.59062	4.95e-07	1.2e-05
NDRG1	31.8697	47.7896	15.9199	3.58e-08	1.62e-06
TRPS1	5.22975	7.72331	2.49356	9.12e-05	0.000675339
DCTN6	12.1968	8.88524	-3.31153	1.95e-09	1.86e-07
MAN2B1	14.3782	17.4299	3.05172	1.89e-05	0.000201127
KCNN4	3.22172	6.53652	3.3148	3.95e-13	2.18e-10
TUBB4A	6.14105	4.14055	-2.0005	0.000116909	0.000826515
PPP1R13L	7.70128	10.537	2.83576	1.48e-05	0.000165449
C19orf53	185.946	135.088	-50.8582	3.07e-06	4.98e-05
ASF1B	34.3277	28.2193	-6.10838	0.000211635	0.00130488
FAM32A	58.0801	51.1856	-6.89457	0.00099357	0.00450439
PPP6R1	15.3893	18.2328	2.84357	4.54e-06	6.75e-05
TBCB	35.7935	30.0588	-5.73472	0.000155043	0.00102125
POLR2I	25.3918	19.3034	-6.08835	4.16e-07	1.05e-05
CLIP3	19.6423	12.8564	-6.78591	6.02e-06	8.28e-05
TJP3	10.7295	13.8141	3.08459	0.000288265	0.00166861
APLP1	17.2377	10.3887	-6.84895	0.000148714	0.000990731
TGFB1	19.6108	23.6433	4.03252	0.00269968	0.0097477
PLIN3	14.7133	18.3472	3.63385	1.17e-06	2.36e-05
MYH14	14.7688	17.9629	3.19414	0.00012384	0.000863836
BABAM1	11.9875	9.96344	-2.02409	2.81e-05	0.000272234
RABAC1	7.58515	6.08015	-1.50499	4.48e-05	0.000388853
PTPRS	17.6879	22.075	4.38705	3.88e-05	0.000348859
RAB3D	10.9517	15.0869	4.13519	4.33e-07	1.07e-05
CAPS	29.4844	35.2692	5.78476	5.5e-05	0.0004595
ARRDC2	3.67791	6.29298	2.61507	1.6e-13	1.13e-10
COPE	68.9144	58.8556	-10.0588	0.000980346	0.00445665
SIPA1L3	9.37464	11.2556	1.88092	0.00179093	0.00709587
CADM4	13.4025	10.3083	-3.09418	0.000859691	0.0039922
NAMPT	8.2123	10.1315	1.91924	0.00220099	0.00834125
ITGB8	10.7473	14.4633	3.71603	5.48e-06	7.75e-05
OGDH	22.7378	26.3724	3.63463	0.000106987	0.000771753
H2AZ2	25.4384	22.8448	-2.59359	0.00251778	0.0092013
MET	3.19407	5.10755	1.91347	3.11e-05	0.000291646
LFNG	7.04862	4.87146	-2.17715	0.000922832	0.00423199
SSBP1	20.07	17.208	-2.86194	0.000166574	0.00108143
CHCHD2	467.673	387.658	-80.0144	5.08e-05	0.000429814
EIF3B	18.6258	22.0919	3.4661	3.76e-05	0.000339795
IMPDH1	12.4248	16.2549	3.83016	4.99e-09	3.57e-07
AGFG2	7.13025	9.5149	2.38465	1.66e-06	3.09e-05
LSM5	10.1185	8.06742	-2.05103	4e-07	1.02e-05
PLOD3	14.6452	16.6576	2.01243	0.00015622	0.00102764
MEST	48.7527	30.7666	-17.9861	4.83e-07	1.17e-05
TMEM248	28.2567	31.8702	3.61345	1.45e-05	0.000163598
EIF4H	35.2704	38.4661	3.19573	0.00146167	0.00605957
TRIM14	7.78032	11.1478	3.36751	1.39e-08	7.73e-07
CORO2A	5.89882	7.82999	1.93117	3.37e-06	5.31e-05
SEC61B	74.9852	64.2306	-10.7546	0.000443667	0.00235414
ENG	24.0153	25.5684	1.55309	0.00160044	0.00648333
EDF1	165.41	139.165	-26.2448	0.000166574	0.00108143
DVL1	21.2087	25.4021	4.19342	0.000141012	0.00095025
HPS1	12.485	14.2909	1.80596	0.000235619	0.00142187
UNC5B	12.6236	14.9294	2.30578	0.000348003	0.00193437
VSIR	8.42846	12.6978	4.26937	1.67e-08	8.82e-07
LIPA	13.376	16.0228	2.64681	7.13e-06	9.39e-05
SFXN3	7.05945	8.68947	1.63001	0.00017199	0.0011107
CUEDC2	49.1736	41.2303	-7.94328	4.24e-06	6.41e-05
UBE2S	33.2243	24.5166	-8.70772	1.52e-05	0.000168833
KRT23	12.426	15.2343	2.80831	0.00162122	0.00654352
CBX1	26.4866	20.6055	-5.88106	5.06e-07	1.22e-05
PFN1	494.874	402.262	-92.6114	3.5e-07	9.25e-06
RNF167	60.6602	51.0114	-9.64878	3.23e-07	8.77e-06
SLC25A11	33.2766	29.4648	-3.81181	0.00193338	0.00754883
CPD	5.53577	7.6198	2.08404	2.04e-06	3.61e-05
SMARCD2	32.6125	38.4943	5.88185	1.04e-05	0.000125771
SYNGR2	73.9697	82.2702	8.30054	0.00204049	0.00787113
MRPL27	13.8415	10.9509	-2.89058	1.99e-05	0.0002089
EFNB3	6.65816	4.71158	-1.94658	4.92e-06	7.18e-05
YWHAE	198.85	160.221	-38.629	3.4e-07	9.05e-06
OCIAD1	27.9883	24.9362	-3.0521	0.000201645	0.00125892
NMU	24.505	17.1836	-7.32144	1.77e-05	0.000191016
NDUFC1	24.2017	17.1143	-7.08738	1.25e-09	1.42e-07
CPE	30.8286	21.0698	-9.75888	2.37e-05	0.00024029
RPL34	161.844	125.585	-36.2598	0.000338114	0.00188793
GAR1	12.6567	10.762	-1.89473	0.000104533	0.000760677
FRG1	14.6597	12.2845	-2.37523	5.02e-05	0.000427331
HTATIP2	8.80966	10.8267	2.01705	3.92e-05	0.000351083
DTX4	8.68468	11.3774	2.69274	1.87e-05	0.000199445
OSBP	11.7244	13.4837	1.75921	1.62e-05	0.000177602
UNC93B1	31.5422	41.8228	10.2806	1.3e-09	1.45e-07
CCND1	29.3925	38.6898	9.29726	0.00197684	0.00767329
TMEM109	47.4011	52.5324	5.13132	0.00116182	0.00509057
HIPK3	10.6091	12.3718	1.76276	0.00103079	0.00462668
MDK	537.168	367.846	-169.321	1.97e-07	6.02e-06
SLC35F2	11.6437	14.4482	2.80448	0.000663152	0.00325288
PITPNM1	13.38	16.394	3.01394	0.00012672	0.000877146
AIP	43.8789	38.1854	-5.69355	0.000634046	0.00313644
NDUFS8	60.0614	49.7921	-10.2693	5.12e-05	0.000432182
TCIRG1	17.5927	22.8431	5.25044	1.01e-08	5.86e-07
SELPLG	5.29241	7.8713	2.57888	1.2e-05	0.000140882
SLC11A2	8.98576	10.7589	1.77314	0.000234751	0.00141922
MAGOHB	6.17294	4.66216	-1.51078	4.27e-06	6.44e-05
RAD51AP1	9.23777	7.51078	-1.72699	6.11e-05	0.000498268
ALDH2	5.43836	7.13026	1.6919	0.00168779	0.00677634
RASAL1	4.80584	6.83827	2.03242	3.41e-07	9.07e-06
ARHGDIB	36.1021	44.4049	8.30275	0.0012289	0.00533041
COPZ1	62.3611	54.3647	-7.99636	0.000132669	0.000908828
TIMELESS	10.3671	8.65905	-1.70804	0.00181979	0.00718726
MRPL51	80.9228	65.4663	-15.4564	4.92e-05	0.00042097
CDCA3	7.37035	5.49986	-1.87049	6.12e-07	1.43e-05
PTPN6	10.9564	12.5995	1.64311	0.002116	0.00807773
LDHB	11.5612	7.14232	-4.41886	2.69e-08	1.32e-06
RAB35	11.8691	13.6125	1.74333	0.000496719	0.00258591
COX6A1	58.0832	47.4016	-10.6816	0.000527254	0.00270797
TMEM14C	135.798	113.508	-22.2901	0.00059158	0.0029588
PPARD	12.8027	15.1852	2.38253	2.31e-05	0.000235536
SRSF3	39.0013	34.8711	-4.13018	0.000230457	0.00139837
SOD2	10.6148	15.5403	4.92546	7.2e-07	1.61e-05
WASF1	10.5187	6.34207	-4.17662	1.14e-06	2.3e-05
GMNN	11.4001	9.01314	-2.38698	4.19e-06	6.35e-05
MRPL2	7.32503	5.18147	-2.14355	1.04e-07	3.69e-06
COX7A2	101.286	79.231	-22.055	0.00216663	0.00823932
PFDN1	30.889	25.8186	-5.07041	6.86e-07	1.55e-05
SUB1	29.0576	24.9453	-4.11236	0.000188542	0.00119286
SLC12A7	16.7374	22.403	5.66554	5.43e-06	7.71e-05
SKP1	14.3593	12.7044	-1.6549	0.000758092	0.00360811
WWC1	9.03073	10.7431	1.71241	0.000173614	0.00111619
CSNK1A1	7.6397	9.24987	1.61016	9.4e-06	0.000116685
ERGIC1	16.9896	19.62	2.63038	0.000638445	0.00315193
UNC5A	5.68249	10.4432	4.76075	0.000137041	0.000929166
SELENOK	22.4784	18.3906	-4.08783	4.02e-06	6.16e-05
TIMMDC1	49.7495	45.0089	-4.74056	0.00171236	0.00684739
BCL6	16.8279	21.1286	4.30073	1e-06	2.09e-05
RBP1	45.3616	32.4334	-12.9282	3.14e-05	0.000293509
RNF7	26.071	21.7884	-4.28256	3.55e-05	0.000326513
ECT2	16.5883	14.1698	-2.4185	0.000862604	0.00400198
TUSC2	18.6495	16.4779	-2.17158	0.00184024	0.00725937
FXR1	12.94	11.4102	-1.52978	0.00227835	0.00853994
PLXNA1	9.96427	11.8963	1.93207	8.84e-05	0.000659986
MRPL3	77.1694	66.703	-10.4664	6.5e-05	0.000520993
PLSCR4	5.92962	7.65669	1.72707	0.000397358	0.00215445
CISH	2.87718	4.60432	1.72714	1.53e-09	1.6e-07
EIF1B	34.1098	26.4572	-7.65267	1.64e-10	2.93e-08
DGUOK	36.3373	27.9722	-8.36505	4e-07	1.02e-05
LMAN2L	16.5754	14.6587	-1.9167	0.00221487	0.00836197
TFCP2L1	1.48988	2.99162	1.50174	1.72e-08	9.02e-07
SF3B6	104.15	83.3078	-20.8425	8.5e-06	0.000108079
GPD2	10.4793	13.7515	3.27224	7.74e-08	2.99e-06
CENPA	10.3851	6.97475	-3.4104	7.42e-09	4.64e-07
ITGB6	2.86413	4.43468	1.57056	3.75e-05	0.000339409
IFIH1	7.11785	8.84776	1.72991	0.00155456	0.00634668
GALNT3	14.5423	17.3633	2.82098	0.00025643	0.00152067
IGFBP2	267.051	161.506	-105.545	1.96e-11	5.73e-09
HSPE1	39.0651	32.0661	-6.99905	0.00181979	0.00718726
FHL2	10.4245	13.1333	2.70881	6.93e-05	0.00054849
MLPH	4.40671	7.8275	3.42078	1.47e-10	2.9e-08
CNPPD1	25.2699	28.4372	3.1673	0.000715254	0.00344049
HDLBP	52.6231	61.9422	9.31907	1.6e-06	3e-05
ODC1	93.2979	73.5201	-19.7778	2.08e-05	0.000215613
PLEKHB2	15.4964	18.2885	2.79207	4.84e-06	7.09e-05
COX7A2L	27.7758	24.0054	-3.77042	0.000883257	0.00407685
PLEK	5.35209	6.95484	1.60274	0.000773771	0.00366168
SUMO1	64.3251	53.9135	-10.4116	2.97e-07	8.19e-06
ATP6V1B1	2.62416	4.51904	1.89488	5.59e-05	0.000464578
NFE2L2	21.2861	23.9311	2.64499	0.00163171	0.00657782
SPR	19.7352	25.1442	5.40901	1.62e-06	3.04e-05
DHCR24	91.2618	116.242	24.98	5.2e-06	7.5e-05
GPX7	23.2945	18.0746	-5.21989	1.8e-05	0.000193225
ICMT	16.6908	19.1344	2.44353	0.000825433	0.00386564
QSOX1	26.591	32.5296	5.93859	2.46e-05	0.000248231
RNF19B	17.7319	21.9491	4.21722	6.61e-05	0.000527209
MEF2D	12.0331	14.7645	2.73148	2.18e-08	1.09e-06
FBXO6	11.2335	13.698	2.46456	0.0013297	0.00563237
MAD2L2	16.981	13.7119	-3.26907	0.000112927	0.000806983
BCAS2	35.308	32.6563	-2.6517	0.00083955	0.00392251
PADI2	3.06652	4.9544	1.88788	2.71e-06	4.54e-05
MFAP2	37.5877	20.7751	-16.8126	6.25e-07	1.45e-05
GBP3	7.46053	10.0658	2.60528	0.000349258	0.00193809
CDK18	7.89243	10.1001	2.20763	2.99e-09	2.52e-07
ECE1	16.9222	20.777	3.8548	0.000647329	0.00319103
CD46	17.3425	23.3031	5.96063	1.49e-10	2.9e-08
CDC20	54.5764	43.9173	-10.6591	0.000177571	0.00113648
PRDX6	212.195	184.396	-27.7995	7.47e-05	0.00058152
IRF6	11.7741	13.8887	2.11462	0.000408855	0.00220117
RSRP1	8.00559	10.5863	2.58067	0.000132163	0.000906614
STMN1	50.0328	31.5432	-18.4896	1.08e-12	5.63e-10
NEK2	9.04805	7.53209	-1.51596	0.000651813	0.00320359
RPS6KA1	6.03669	8.41548	2.37879	1.88e-10	3.27e-08
CENPF	7.27866	5.66022	-1.61844	1.63e-05	0.000178923
ESYT2	18.4149	23.2874	4.87241	2.14e-08	1.08e-06
RCN2	24.3577	17.004	-7.35367	3.08e-08	1.48e-06
MUC5B	1.3243	3.66138	2.33708	9.36e-08	3.46e-06
CTSD	46.8333	54.7227	7.88936	0.000670043	0.00327859
APOA1	118.13	71.0894	-47.0411	5.68e-09	3.87e-07
NRP2	5.09115	7.43045	2.3393	7.03e-06	9.31e-05
HMGN3	88.8678	70.5861	-18.2817	7.96e-06	0.000102901
TGIF2	24.1375	20.2889	-3.84863	0.000831053	0.00388646
SPP1	163.44	246.011	82.5701	5.51e-06	7.76e-05
PPL	14.3671	18.3953	4.02815	0.000266006	0.00156438
NDUFB3	70.3586	59.5405	-10.8181	0.000583411	0.00292826
CPSF3	17.2774	14.5067	-2.77071	0.00136943	0.00575404
PTBP3	9.85209	11.8174	1.96529	0.000667738	0.00327054
RAB14	19.4018	22.7027	3.30092	0.000792445	0.00373581
NEK6	11.0646	14.2561	3.19148	3.26e-06	5.21e-05
VPS4B	9.32565	11.1038	1.77817	0.000145366	0.000972336
SLIRP	22.1208	17.2894	-4.83136	2.06e-05	0.000214029
PDZD11	48.0263	41.7887	-6.23768	0.0015099	0.00621029
ENY2	13.2393	11.2734	-1.96588	0.000355596	0.00196557
ELF1	10.1441	12.5319	2.38779	3.03e-06	4.93e-05
TMPO	14.6878	12.7023	-1.98552	0.000810158	0.00380487
CLU	393.81	541.798	147.987	0.00221487	0.00836197
AKAP1	8.01482	10.59	2.57516	6.88e-09	4.43e-07
TBX2	10.233	7.88192	-2.35112	0.00137391	0.00576798
CAT	24.2761	28.2689	3.9928	0.00124519	0.0053706
KHDRBS1	57.1352	52.2382	-4.89706	0.000634046	0.00313644
UBL3	9.00092	10.5728	1.5719	2.85e-05	0.000275174
ZMIZ2	21.3056	25.847	4.54141	0.000108654	0.000781503
CBX3	46.44	40.3141	-6.12586	8.11e-05	0.0006209
TWIST1	6.42335	3.85857	-2.56477	0.0019581	0.00763338
CNTFR	10.8914	4.87191	-6.01947	0.00169867	0.00680633
ZWINT	17.9603	13.9737	-3.98655	7.18e-07	1.61e-05
DDX54	13.6577	15.3001	1.64237	0.000528177	0.00270991
BHLHE41	64.7253	79.989	15.2637	0.000549851	0.00279226
CDK2	11.0609	9.01654	-2.04438	8.5e-06	0.000108079
NDUFAF4	12.3961	10.2255	-2.17052	0.000382041	0.00208049
MORF4L2	94.3706	82.3619	-12.0087	3.68e-05	0.000335051
PLA2G12A	7.06894	5.49033	-1.57861	2.75e-05	0.000267952
CKS2	152.67	101.571	-51.0989	5.46e-09	3.83e-07
SDC4	89.6287	107.084	17.4558	0.00154954	0.00632878
PARD6B	8.80109	7.22581	-1.57528	0.000398067	0.00215712
ATP5F1E	56.283	44.4266	-11.8565	8.4e-07	1.83e-05
ZNFX1	10.8361	13.585	2.74887	2.93e-06	4.82e-05
SNRNP27	19.4149	15.4403	-3.97462	4.09e-09	3.17e-07
RRP36	23.2721	19.7592	-3.51282	0.00150014	0.00618293
SNRPC	109.984	90.8818	-19.1023	5.35e-05	0.000449043
MED20	11.4205	9.47201	-1.94849	0.00221487	0.00836197
SPDEF	13.1706	21.4442	8.27368	0.000169103	0.00109355
KLHDC3	89.6127	67.2684	-22.3442	5.84e-06	8.11e-05
MEA1	29.5284	23.0007	-6.52764	2.93e-06	4.82e-05
SOX4	58.4682	45.8537	-12.6145	0.000212422	0.00130893
EEF1E1	6.7982	4.91224	-1.88596	2.02e-07	6.16e-06
AHNAK	29.0902	39.5771	10.4869	2.23e-09	1.98e-07
CNOT1	11.2545	14.9014	3.64687	4.05e-08	1.79e-06
ABCC4	5.72285	7.74548	2.02263	0.000120559	0.000844505
EFNB2	11.8919	7.6436	-4.24826	2.08e-07	6.27e-06
NDUFA1	356.966	287.116	-69.8496	0.000634046	0.00313644
PTGER2	2.19502	5.23476	3.03975	2.19e-09	1.96e-07
PPDPF	834.198	692.48	-141.718	0.0008424	0.00393028
CHCHD5	10.2204	8.14243	-2.07797	0.00037392	0.00204862
RPL23	151.934	119.336	-32.5976	0.00134722	0.00568962
C3	183.925	334.816	150.892	1.73e-11	5.49e-09
SNRPD2	168.024	127.177	-40.8467	9.38e-07	1.98e-05
SNRPB	195.267	155.611	-39.6561	0.0022641	0.0085058
RRBP1	41.3053	50.223	8.91766	0.000484632	0.00253094
SNRPB2	33.5499	26.6451	-6.90484	1.3e-07	4.39e-06
ID1	32.0786	22.7852	-9.29348	0.000848128	0.00395143
DYNLRB1	10.8924	7.55854	-3.33386	6.17e-11	1.46e-08
EIF2S2	54.0495	47.4822	-6.56737	1.01e-05	0.000123464
ERGIC3	82.1841	68.4601	-13.724	2.51e-05	0.000251927
ROMO1	183.021	123.459	-59.5619	8.88e-11	1.92e-08
COX6B1	297.85	228.41	-69.4395	6.1e-05	0.000497685
NR1D1	5.14433	7.0227	1.87837	6.78e-09	4.43e-07
FRMD8	14.0045	16.1005	2.09605	0.00115034	0.00504695
PRR12	11.8281	13.4752	1.64709	0.00238786	0.00885023
STAT5A	4.00487	5.75381	1.74893	6.96e-11	1.61e-08
TRAP1	13.2304	15.0772	1.84679	0.000471154	0.00246964
DNAJC8	38.2038	32.2058	-5.99801	6.88e-06	9.21e-05
UXT	76.1828	69.1657	-7.01707	0.000404508	0.00218725
AIF1L	27.2689	20.2695	-6.99946	0.00014263	0.000957906
COX7C	144.811	109.076	-35.7344	6.03e-05	0.000493794
YEATS4	23.853	15.1288	-8.72424	4.22e-07	1.06e-05
LRRC61	22.6447	18.2371	-4.40756	0.00100024	0.00452021
UQCR11	13.2929	10.9686	-2.32424	0.00201481	0.00778113
TICAM1	9.3182	12.4951	3.17686	1.42e-09	1.53e-07
TUBA4A	14.1001	16.9755	2.8754	0.00120085	0.00522474
POR	23.0092	28.2303	5.22117	1.05e-06	2.17e-05
MGAT3	4.6372	6.63905	2.00185	0.00125754	0.0054051
A4GALT	4.35062	6.78238	2.43176	7.45e-06	9.72e-05
RAC2	9.71906	13.0845	3.36549	7.88e-05	0.000606611
ATP6V1F	151.133	126.577	-24.5561	0.000163464	0.00106751
PODXL	33.762	42.6602	8.89816	0.000411778	0.00221211
IVD	9.51828	11.4264	1.90809	0.000252227	0.00150202
DUT	19.8559	16.629	-3.22684	7.82e-05	0.000603262
ANAPC13	32.1175	26.9509	-5.16659	6.01e-06	8.28e-05
SUMF2	31.2985	35.9217	4.62321	0.000185741	0.00117965
PIMREG	6.04871	4.31866	-1.73005	1.7e-07	5.39e-06
TXNDC17	11.5079	8.8233	-2.68457	6.82e-05	0.000542028
ATP1B2	5.23198	3.59764	-1.63434	4.7e-06	6.96e-05
KIF1C	13.4902	15.3603	1.87014	0.00094959	0.00433668
RAB2B	9.39466	7.80238	-1.59227	6.71e-05	0.000533928
NEDD8	14.748	10.8907	-3.85735	8.12e-08	3.09e-06
DAD1	275.286	218.638	-56.6477	0.000187137	0.00118623
RHBDF2	9.37208	11.5472	2.17511	1.03e-05	0.000125138
CDKN1C	24.5124	17.0802	-7.43219	0.000856786	0.0039843
NXNL2	5.88902	9.09897	3.20995	3.34e-06	5.28e-05
CNN1	6.41116	3.71047	-2.70069	5.06e-05	0.000429552
THEM6	27.2016	32.8112	5.60962	0.000901323	0.00414483
SLC27A1	6.59275	8.43382	1.84107	1.13e-05	0.000134454
LSM7	32.8188	26.6246	-6.19415	0.000144815	0.000969303
AFDN	9.76121	11.7184	1.95717	0.000435872	0.0023227
LSM4	76.7326	61.2324	-15.5001	4.1e-05	0.000361307
TRPM4	5.14677	7.48226	2.33549	1.65e-10	2.93e-08
LSP1	4.32271	5.91791	1.59521	4.06e-06	6.2e-05
ADRM1	35.9924	31.5897	-4.40268	0.000133176	0.000910421
METTL26	69.6783	55.169	-14.5093	5.84e-06	8.11e-05
TMEM160	43.6322	35.9565	-7.67576	0.00010056	0.000734997
ATP5IF1	71.7229	60.0567	-11.6662	0.00196433	0.00764266
GGT7	13.8763	15.6121	1.73578	0.00135164	0.00570099
PYY	30.4447	1.16205	-29.2827	0.000320262	0.00181479
ZNF428	13.5218	10.2622	-3.25955	6.56e-07	1.51e-05
COX7B	70.33	56.674	-13.656	0.0010693	0.00475441
TUBG1	19.098	16.6616	-2.43634	0.000128183	0.000885424
RAMP2	16.8249	12.3662	-4.45862	0.00018298	0.00116434
NDUFA2	34.2005	27.5667	-6.63379	5.5e-05	0.0004595
DIAPH1	21.8962	27.1947	5.29848	5.12e-07	1.23e-05
ANO1	4.70946	7.60498	2.89551	0.00015475	0.00102067
THOC6	16.9067	13.8051	-3.10158	3.77e-06	5.81e-05
MAP1B	5.40161	3.80544	-1.59617	0.000377284	0.0020625
TOP2A	19.537	15.7294	-3.80763	2.16e-06	3.76e-05
PIAS3	11.7685	14.7062	2.93766	0.000509087	0.00263785
LGALS3	76.07	101.385	25.3149	2.54e-05	0.000254583
CLUH	17.9878	20.3836	2.39582	0.000172314	0.0011107
TMEM128	16.5838	13.9137	-2.67011	0.000146474	0.000977117
SEC61G	33.4498	28.035	-5.41481	0.00059158	0.0029588
ITGB4	39.4508	59.9539	20.503	1.64e-08	8.77e-07
H3-3B	93.9277	78.6493	-15.2784	0.000235619	0.00142187
EIF5A	134.403	115.463	-18.9398	0.000172314	0.0011107
ERAL1	27.8205	24.9177	-2.90285	8.39e-05	0.000634891
RIN2	7.94483	9.64023	1.6954	4.77e-06	7.03e-05
RAB25	44.8095	59.8559	15.0464	3.59e-05	0.000328424
SERINC3	27.329	32.3649	5.03592	6.49e-06	8.8e-05
POMP	69.885	59.929	-9.95603	0.00137391	0.00576798
ALOX5AP	12.7974	22.035	9.23769	5.06e-08	2.14e-06
CHI3L1	92.4164	146.889	54.473	3.44e-05	0.000318031
LGR6	13.6528	23.7697	10.1169	2.12e-08	1.08e-06
BEX1	15.7851	8.85058	-6.93448	3.24e-06	5.2e-05
CNDP2	11.1014	13.1433	2.04188	0.000180934	0.00115354
MACROD1	13.0999	15.305	2.20515	0.000579366	0.00291384
PLAAT4	63.4541	83.2449	19.7909	0.00108724	0.00481478
RNF122	12.176	8.93448	-3.24153	1.08e-05	0.000129525
TTC9	4.69714	6.22002	1.52288	2.63e-06	4.42e-05
MRPS36	15.3784	13.1613	-2.21704	0.00241786	0.00893144
CCNB1	34.3652	26.3008	-8.0644	1.07e-06	2.19e-05
PSRC1	10.0112	7.79896	-2.21219	0.000125753	0.000872887
LAMTOR5	34.9844	28.7532	-6.23122	0.000179582	0.00114787
NOTCH2	12.1351	14.801	2.66587	0.00174005	0.00693299
TMEM106C	35.5762	30.4242	-5.15203	0.00232887	0.00868343
SLC38A2	46.112	34.056	-12.056	3.34e-05	0.000310751
MYCN	11.2421	6.69458	-4.54749	6.99e-05	0.000550655
RTL8C	129.906	102.169	-27.7369	3.14e-07	8.56e-06
DSC2	9.25548	6.78882	-2.46667	0.000765895	0.00363654
SLC43A3	5.10158	7.14145	2.03986	2.79e-06	4.64e-05
TIMM10	38.4541	30.6872	-7.7669	0.000270918	0.00158576
TMEM258	23.6544	17.9024	-5.75199	4.29e-07	1.07e-05
PSAT1	83.4576	66.0242	-17.4334	6.33e-05	0.000509985
MSI1	14.2897	8.77335	-5.51639	6.65e-06	8.94e-05
EHF	29.2129	37.8114	8.59848	8.95e-05	0.000666763
ATP5MC2	104.049	85.4097	-18.639	6.2e-05	0.000503613
GDF11	7.09623	4.10348	-2.99275	1.24e-08	7.06e-07
BLOC1S1	15.3368	8.99458	-6.34225	1.36e-15	2.69e-12
TROAP	12.614	9.22404	-3.38998	1.53e-09	1.6e-07
KRT7	109.644	152.477	42.8327	2.93e-06	4.82e-05
OS9	25.282	29.7403	4.45832	3.53e-05	0.000325113
GLUL	31.4584	37.2723	5.8139	0.000548891	0.00279167
ITM2C	111.054	84.2082	-26.8456	0.00253348	0.00924848
TMBIM1	30.1018	36.6742	6.57241	1.41e-05	0.00015967
EIF4E2	11.1338	9.42285	-1.71091	3.27e-08	1.55e-06
COX5B	281.114	219.663	-61.4509	0.000118265	0.00083137
TMEM127	19.8078	23.1757	3.36787	4.34e-05	0.000378095
FLNB	12.7033	15.6245	2.92121	2.55e-05	0.000254856
CKAP2	11.2081	9.44151	-1.7666	0.000105345	0.000764348
TNS3	15.1019	20.5805	5.47862	4.57e-08	1.99e-06
MRPL47	45.3341	35.2665	-10.0676	8.68e-08	3.28e-06
IL1RN	5.43496	7.24641	1.81145	7.92e-06	0.000102583
ABI1	17.3506	18.8819	1.5314	0.000800576	0.00376521
ECPAS	8.92797	10.9935	2.06551	4.81e-06	7.07e-05
NIBAN2	45.6495	57.4569	11.8073	1.22e-05	0.000142829
ST6GALNAC4	14.5487	19.1932	4.64451	6.65e-08	2.61e-06
PSMB7	65.8049	60.1552	-5.64967	0.00109814	0.00485438
MYC	23.6052	36.1772	12.5719	6.96e-09	4.43e-07
DMAC1	36.2259	29.0569	-7.16904	0.000294632	0.00169952
DCTN3	19.6173	16.319	-3.29834	9.27e-05	0.0006829
TMEM14B	21.2783	17.3596	-3.91868	0.000649567	0.00319888
TUBB2B	12.1336	4.26166	-7.87195	0.000266981	0.00156826
UQCC2	12.818	8.92926	-3.88873	3.04e-05	0.000287493
NRM	21.3795	16.6916	-4.68793	4.22e-06	6.39e-05
SLCO2B1	2.89439	4.53745	1.64306	1.17e-06	2.36e-05
SORL1	8.32021	13.8023	5.48211	7.19e-09	4.52e-07
MMP7	86.0157	121.273	35.2573	0.00215981	0.00822285
TRIM29	9.99163	13.7664	3.7748	0.000137303	0.000930305
ADCY3	4.55363	6.38785	1.83422	9.72e-10	1.22e-07
SIX3	5.29114	1.29855	-3.99259	4.14e-05	0.0003642
ATRAID	87.9937	69.2846	-18.7091	2.01e-05	0.000210447
ACTR1A	20.7847	18.374	-2.41072	0.0020212	0.00780279
MYOF	19.472	24.6613	5.18929	0.000266006	0.00156438
LOXL4	4.1728	6.03511	1.86231	9.44e-06	0.000117049
KIF11	9.3985	7.49297	-1.90553	9e-06	0.000113109
CALHM2	12.967	16.2443	3.27733	0.000243566	0.00146361
ARL3	11.2361	9.28074	-1.95538	0.000275916	0.00161027
CEP55	12.5877	10.6103	-1.97744	0.000294096	0.0016984
SLC40A1	44.4724	59.4854	15.013	0.00252562	0.00922316
COX17	20.0651	15.5455	-4.51963	3.43e-08	1.59e-06
PARP9	11.4279	13.537	2.10909	0.00168508	0.00676825
HNRNPD	33.0441	28.3626	-4.6815	2.81e-05	0.000272234
ANXA3	15.0405	11.1074	-3.93313	4e-05	0.000355745
CASP6	13.2994	11.0918	-2.20754	0.000604034	0.00301652
ETV6	11.0174	13.2395	2.22214	2.94e-05	0.0002819
SNRPF	24.4081	18.3652	-6.04286	1.39e-08	7.73e-07
SLC7A1	12.0957	15.0458	2.95009	0.000209289	0.00129444
TARBP2	13.6306	11.3903	-2.24026	2.38e-05	0.000241308
RB1	7.68805	9.21407	1.52602	0.00170687	0.00683094
SETD1B	9.39824	11.7	2.30179	2.02e-06	3.58e-05
RAB20	13.8483	16.0182	2.16989	0.000629675	0.00312104
SERF2	33.1213	25.4373	-7.684	2.62e-05	0.000259496
LYSMD2	5.24453	6.97327	1.72874	6.86e-07	1.55e-05
GTF2A2	19.0827	15.343	-3.7397	5.78e-07	1.37e-05
SRP14	154.305	128.048	-26.2571	4.48e-06	6.7e-05
PML	14.7551	18.0699	3.31478	6.73e-06	9.03e-05
ULK3	14.0305	15.7529	1.72239	0.00224288	0.00843246
SCAMP2	28.7205	32.2163	3.49581	1.13e-05	0.000134454
ABHD2	4.84441	6.55243	1.70802	9.89e-08	3.6e-06
IQGAP1	26.7677	30.0738	3.30613	0.00156465	0.00638
SEC11A	23.6638	20.3954	-3.26835	0.000250841	0.00149556
RUSF1	12.3452	13.9394	1.59414	0.000771138	0.00365096
NDUFB10	90.2229	74.1053	-16.1176	0.00016974	0.00109696
NOB1	18.7292	22.038	3.30882	0.000650689	0.00320123
MINK1	11.4633	14.2961	2.83285	9.73e-07	2.04e-05
SAT2	16.7629	14.4449	-2.31807	0.00127838	0.00547807
SLC16A3	5.55888	7.4651	1.90622	3.53e-06	5.5e-05
ANAPC11	24.8485	19.4503	-5.39817	2.82e-05	0.000272833
SECTM1	13.0377	19.6358	6.59809	3.95e-05	0.00035332
STAC2	3.2745	5.4757	2.2012	0.00125548	0.00540088
NFIC	24.6991	29.5129	4.81376	5.41e-05	0.000453715
PLPP2	5.06646	6.6161	1.54964	0.000983637	0.00446752
PFKL	24.4674	28.8755	4.40809	0.000199403	0.00124806
SOD1	100.239	88.6912	-11.5475	0.000523573	0.00269603
AKT1	11.7697	13.3005	1.5308	0.000235619	0.00142187
CBLC	20.1538	26.2087	6.05492	2.52e-05	0.000252724
RNPEPL1	12.0355	15.1418	3.10632	1.65e-09	1.69e-07
PSMB6	60.3043	48.7431	-11.5612	8.8e-09	5.22e-07
EFHD2	42.5022	49.578	7.07576	0.000180256	0.00114996
CNKSR1	10.9657	13.1956	2.22995	0.000700679	0.00338843
MAP3K6	4.58506	6.28274	1.69768	6.33e-07	1.46e-05
KIF2C	11.5157	9.73965	-1.77601	0.000725126	0.00348124
PTPRF	63.5588	74.2869	10.7282	6.3e-05	0.000508372
CD53	11.9667	15.8952	3.92851	0.00150501	0.00619788
CELSR2	17.8307	21.9452	4.11447	3e-05	0.000285584
NECTIN4	6.86072	9.08701	2.22629	3.54e-05	0.000325479
NUF2	6.5576	4.9274	-1.6302	3.74e-06	5.76e-05
PFDN2	85.9989	72.6584	-13.3405	0.000167834	0.00108818
PRCC	28.8609	26.0913	-2.76958	0.00230709	0.00861517
CRABP2	693.746	493.99	-199.756	0.00196433	0.00764266
RORC	2.71945	4.47846	1.75901	8.09e-09	4.9e-07
CGN	12.2498	15.3334	3.08364	0.000323773	0.00182833
RFX5	12.4871	15.2311	2.74398	7.86e-05	0.00060636
PI4KB	19.6656	22.8689	3.2033	0.000196085	0.00123195
ANP32E	22.3789	18.5105	-3.86842	0.000102926	0.000750085
ANXA9	6.16926	7.85072	1.68147	0.00244059	0.00898866
SEMA6C	5.46349	3.3558	-2.10769	0.000307762	0.00175791
SUSD4	8.02741	10.0978	2.07037	0.000638445	0.00315193
ADAM15	22.3155	28.5353	6.21985	4.63e-08	2e-06
HAX1	63.2083	57.1726	-6.03566	0.00186685	0.00734683
EFNA3	5.09943	3.55254	-1.54689	8.84e-05	0.000659986
ILF2	144.825	124.675	-20.15	4.03e-05	0.000357055
GALNT2	11.6153	13.2833	1.66796	0.00154703	0.00632878
CNIH4	10.111	8.55814	-1.55287	0.000348003	0.00193437
PLEKHA6	3.57676	5.12727	1.55051	1.29e-06	2.54e-05
CALM2	80.7424	67.7915	-12.951	0.000333269	0.00186815
SNRPG	39.4139	28.627	-10.7869	5.59e-06	7.86e-05
TPRKB	16.6628	13.4634	-3.19934	1.19e-05	0.000140168
RALB	20.6647	22.8965	2.23179	0.00247891	0.00910279
PKP4	11.1189	13.945	2.82605	7.87e-08	3.03e-06
OCIAD2	26.5613	22.0149	-4.54646	0.000407402	0.00219692
CCNA2	15.8621	11.3118	-4.55032	9.15e-08	3.39e-06
NDUFS6	109.636	89.0419	-20.594	0.000138353	0.000936144
RPL37	198.607	166.962	-31.645	0.00177951	0.0070647
OSMR	7.73242	11.3069	3.5745	1.76e-06	3.23e-05
TNIP1	22.3899	25.9834	3.59358	0.000106163	0.000768039
HIGD2A	223.168	179.195	-43.9726	0.000725126	0.00348124
RSPO3	3.68611	1.68359	-2.00252	1.34e-08	7.56e-07
SLC18B1	7.83442	9.6862	1.85178	0.00186685	0.00734683
DYNLT1	29.8396	24.3813	-5.45837	0.000457218	0.00240675
CDCA5	11.1907	9.26103	-1.92968	0.000181954	0.0011593
SLC12A9	5.27861	7.11874	1.84013	1.64e-11	5.42e-09
GIGYF1	10.9561	13.2178	2.26165	0.000266982	0.00156826
TRIM4	4.42156	6.02867	1.60711	7.55e-09	4.66e-07
TMEM140	7.24226	9.15879	1.91653	3.64e-06	5.64e-05
SH3KBP1	13.0898	9.75129	-3.33849	0.000131659	0.000903782
NDUFB11	199.17	176.379	-22.791	3.44e-05	0.000318031
OGT	14.778	17.9123	3.13436	2.29e-06	3.93e-05
GPC3	17.282	5.90086	-11.3811	3.52e-08	1.6e-06
RBMX	45.1241	39.2932	-5.83095	1.72e-05	0.000187232
ZNF185	13.5493	16.8135	3.26418	2.53e-06	4.28e-05
POLR2K	69.6645	54.5464	-15.1182	6.13e-05	0.000498445
GTF3C5	20.6	17.1192	-3.48082	9.04e-05	0.000670283
LCN2	190.945	305.149	114.204	0.00178521	0.00708451
SEC16A	12.5935	14.7	2.10651	0.00140566	0.0058641
MSRB2	20.5955	17.021	-3.57451	0.00013471	0.000916488
PLEKHS1	1.56345	7.29968	5.73622	3.69e-15	5.23e-12
PPRC1	12.0355	13.7687	1.73316	0.00240657	0.00890297
EIF3M	28.6758	25.7052	-2.97056	0.00247121	0.00908456
TNKS1BP1	21.6694	26.8825	5.21309	1.85e-06	3.35e-05
HIKESHI	13.5438	11.0286	-2.51527	0.000264064	0.00155757
GLB1L2	4.92647	6.94915	2.02268	0.000120327	0.000843478
ST14	68.7415	80.2392	11.4977	0.00116567	0.00510069
HYOU1	22.2487	25.7525	3.50383	0.00105163	0.004699
EML3	9.28594	11.4375	2.15154	2.37e-06	4.06e-05
MPZL2	15.2596	20.0034	4.74386	4.44e-05	0.000386052
COMMD7	25.3797	21.4898	-3.88992	4.21e-05	0.000369118
DSN1	9.84014	8.18806	-1.65209	0.000107817	0.000776613
FERMT3	5.51102	7.7358	2.22478	1.77e-05	0.000191016
PLCB3	8.83083	10.6166	1.78578	3.98e-07	1.02e-05
FAU	253.74	208.401	-45.3395	0.00201481	0.00778113
TM7SF2	25.9599	18.49	-7.46996	1.36e-08	7.65e-07
VPS51	18.6676	21.458	2.79036	0.000109285	0.000784905
PPP4C	68.7266	59.4885	-9.23809	0.00174005	0.00693299
HMGA2	6.17796	2.12232	-4.05564	0.000216802	0.00132932
CWC15	24.3822	20.3855	-3.99674	2.95e-05	0.000282523
TIMM8B	56.3682	41.6099	-14.7583	7.34e-07	1.63e-05
IL18	5.92656	7.55823	1.63167	0.000408856	0.00220117
UBC	119.848	137.045	17.197	6.2e-05	0.000503613
PLBD2	12.3633	15.4285	3.06515	4.65e-06	6.91e-05
DLG5	5.59499	7.90456	2.30957	4.2e-08	1.85e-06
NDUFC2	29.124	22.8782	-6.24582	1.96e-05	0.000206275
ADAM8	5.73169	8.7496	3.01791	3.63e-10	5.46e-08
MFSD6	7.24189	9.29241	2.05052	6.94e-06	9.24e-05
CENPU	5.85185	4.09569	-1.75616	3.48e-08	1.6e-06
MGAT5	6.62735	8.97005	2.3427	4.44e-06	6.65e-05
TMEM178A	4.60398	2.425	-2.17898	2.57e-05	0.000257007
HAUS1	8.85538	7.14634	-1.70904	4.14e-06	6.31e-05
SPC25	8.66401	6.49477	-2.16924	6.49e-06	8.8e-05
TGOLN2	29.628	36.893	7.26499	7e-09	4.43e-07
UHMK1	8.48698	10.1666	1.67967	1.39e-06	2.68e-05
ZFP36L2	77.647	112.606	34.9591	3.02e-09	2.52e-07
TMEM123	56.7405	72.5728	15.8323	5.08e-05	0.000429814
MED21	16.0638	12.8059	-3.25795	0.000612471	0.00304641
CENPH	6.82855	5.25888	-1.56968	5.7e-08	2.35e-06
SCOC	11.158	9.19941	-1.9586	0.000251764	0.00150017
SMARCA5	9.66049	8.13908	-1.52141	6.44e-05	0.000517512
TMEM87B	8.37505	10.1129	1.73786	3.84e-08	1.71e-06
ZDHHC7	8.807	11.0002	2.19319	1.24e-09	1.42e-07
NRGN	18.1001	10.9151	-7.18498	0.00028513	0.00165722
GAL3ST2	3.12895	5.37356	2.2446	1.11e-07	3.92e-06
UCHL1	80.002	39.5812	-40.4208	1.53e-07	5e-06
ELOC	16.301	13.2664	-3.03461	2.66e-07	7.55e-06
ATP5PF	65.1277	54.886	-10.2417	2.77e-05	0.000269656
ACSS1	3.32199	4.99388	1.67189	3.02e-10	4.69e-08
PROM2	11.5241	23.5004	11.9763	2.78e-14	3.07e-11
LARP1	30.9661	34.6052	3.63915	0.00123295	0.005341
DEPTOR	20.6051	28.1201	7.51499	2.82e-05	0.000272833
TSPAN7	10.7236	5.51485	-5.20874	6.57e-06	8.86e-05
ATP5MPL	38.3029	29.0322	-9.27067	8.03e-06	0.00010354
FGF18	25.4228	15.2165	-10.2063	7.45e-06	9.72e-05
PCDH1	16.3042	20.0037	3.69944	0.000334475	0.00187279
PTDSS1	17.5984	19.4993	1.90091	0.00200843	0.00776558
HK1	14.1197	16.9601	2.84035	3.43e-06	5.36e-05
ZDHHC5	23.6602	28.1708	4.51059	9.59e-08	3.51e-06
MAPK13	6.71025	8.74596	2.03571	1.77e-05	0.000191016
FBXO32	11.0258	17.2564	6.23066	1.44e-07	4.77e-06
SUSD3	33.2757	41.2157	7.94001	0.00192724	0.00753375
CCNB2	19.5284	15.5798	-3.9486	1.96e-05	0.000206275
SLC34A2	151.706	223.612	71.9057	5.78e-06	8.06e-05
PRXL2B	13.3877	17.5445	4.1568	3.33e-07	8.99e-06
TNFRSF14	3.89274	6.39445	2.50172	2.53e-16	8.52e-13
SKI	24.5319	29.3957	4.86382	8.18e-05	0.000625311
MRPL17	17.8031	15.3305	-2.47263	0.000901322	0.00414483
RHPN1	14.6461	18.2579	3.61188	4.01e-05	0.000356877
TPRG1L	25.2891	30.8557	5.56653	3.36e-07	9.03e-06
CNNM4	8.63003	11.2502	2.62021	2.33e-08	1.16e-06
TMSB15A	8.52765	2.57053	-5.95712	4.49e-12	1.94e-09
RNF207	2.59142	4.13866	1.54723	1.91e-09	1.86e-07
GPR153	6.12693	8.07366	1.94674	5.7e-05	0.000472783
B4GALT5	38.9042	46.6657	7.76151	9.18e-05	0.000677786
TAGLN2	285.461	327.301	41.8394	0.000276926	0.00161426
MIS18A	16.2061	13.3534	-2.85277	2.11e-06	3.69e-05
FBXW5	33.3207	37.5841	4.26332	0.000819848	0.00384311
LAD1	15.6104	21.467	5.85657	6.82e-07	1.55e-05
RUNX1	4.12342	5.83987	1.71645	1.13e-07	3.97e-06
PTMS	566.296	407.487	-158.808	5.52e-09	3.83e-07
CYB5R1	11.2048	13.0643	1.85948	1.6e-05	0.000176305
PSMB4	145.022	133.609	-11.4131	0.00264594	0.00956408
HK2	8.82325	10.633	1.80971	0.00166354	0.00669257
GPBP1L1	16.4865	18.1278	1.64132	0.00197684	0.00767329
EFCAB14	9.44349	11.5202	2.07668	6.27e-06	8.57e-05
CCDC58	20.4545	16.3654	-4.08915	4.89e-08	2.08e-06
TMPRSS3	17.6153	22.8575	5.2422	5.86e-05	0.000484179
RSPH1	2.43686	4.12178	1.68492	0.000877309	0.00406072
PDXK	11.191	13.9212	2.73019	1.54e-05	0.000170628
AGPAT3	6.75127	8.56224	1.81097	2.09e-07	6.3e-06
ITGB2	8.87057	14.3745	5.50392	6.43e-08	2.59e-06
ZBTB7B	20.5238	26.0345	5.5107	8.72e-11	1.92e-08
SHC1	23.5852	26.3241	2.73893	3.1e-05	0.00029127
ADAR	49.4522	56.7328	7.28059	0.000500224	0.00259871
CRTC2	22.5225	25.2249	2.70247	0.00144042	0.00598901
PMF1	16.1345	12.5866	-3.54791	3.03e-07	8.33e-06
NBEAL2	6.55701	8.41373	1.85673	1.24e-06	2.47e-05
SQSTM1	29.7157	37.3488	7.63312	5.36e-06	7.63e-05
MGAT4B	36.5496	41.3983	4.84867	0.00133844	0.00566213
MAML1	11.6598	13.2743	1.61451	0.000656327	0.00322259
MFSD12	8.95584	10.9101	1.95428	1.62e-05	0.000177602
SRSF2	55.1001	48.7705	-6.32969	4.8e-05	0.000411137
FAM171A2	17.7202	12.9792	-4.741	0.000275916	0.00161027
PLCD3	17.9789	24.1307	6.15171	7.07e-05	0.000556347
RACGAP1	13.8913	11.9787	-1.9126	0.000468666	0.0024579
RAVER1	12.6208	14.3155	1.69466	0.0001586	0.00103985
SPC24	11.4884	7.75125	-3.73717	2.99e-06	4.87e-05
CXCL16	56.5143	69.9182	13.4038	0.00027491	0.00160723
POLR3K	9.41621	7.50824	-1.90797	0.000148151	0.000987642
SNRNP25	12.6992	9.54017	-3.15898	4.81e-06	7.07e-05
FLYWCH2	21.5431	17.517	-4.02603	6.56e-05	0.000523881
ASRGL1	9.94172	13.0014	3.05965	0.000453193	0.00239191
SYVN1	17.1242	19.6083	2.48417	5.43e-07	1.3e-05
RPS6KA4	11.4807	14.3915	2.91072	7.76e-10	1.01e-07
LRP5	21.1715	25.375	4.2035	0.000129167	0.000889132
PDZK1IP1	43.8963	74.6777	30.7814	2.68e-06	4.49e-05
CMPK1	23.0754	27.1721	4.09673	2.59e-05	0.000258377
MAGOH	37.5231	31.1665	-6.35668	6.94e-06	9.24e-05
KLHL21	4.76658	6.79768	2.0311	5.91e-09	3.97e-07
SELENON	32.5137	38.0274	5.51371	6.41e-06	8.72e-05
JAK1	8.54061	10.6401	2.09948	1.65e-08	8.77e-07
LAPTM5	33.0971	47.686	14.5889	3e-05	0.000285584
KIAA1522	54.7823	68.7047	13.9224	4.99e-05	0.000425121
TMCO4	7.90641	9.56823	1.66182	0.00162646	0.00655932
MEGF6	3.85355	5.38914	1.53559	9.88e-05	0.000724404
PEX19	19.2487	16.966	-2.28265	0.00263775	0.00954145
BROX	11.4917	13.073	1.58123	0.000189958	0.00120028
MAPKAPK2	24.8906	28.9594	4.06878	5.1e-06	7.4e-05
PIGR	4.41531	12.133	7.71772	7.11e-05	0.000558769
CAPN2	22.9251	29.6807	6.75559	2.45e-06	4.17e-05
MRPL55	25.4372	21.5989	-3.83831	0.00107644	0.00477548
DPY30	32.8893	25.4564	-7.4329	4.27e-07	1.07e-05
SLC66A3	19.6616	23.5807	3.91908	0.000117359	0.000827344
LRATD1	4.03448	2.42235	-1.61214	0.000432022	0.00230714
FRZB	14.9674	7.72389	-7.24347	0.000743978	0.00355627
CTSS	16.2057	20.7143	4.50857	0.00116567	0.00510069
SCNM1	15.6839	12.9017	-2.78223	2.15e-07	6.42e-06
VPS72	62.8289	55.465	-7.36383	0.000187838	0.00118992
S100A9	113.697	176.76	63.063	0.00120085	0.00522474
ALPP	3.27644	6.30697	3.03052	4.15e-06	6.32e-05
HIPK1	6.22711	7.90242	1.67531	8.92e-06	0.000112265
INAVA	10.5598	13.559	2.99912	4.02e-05	0.000357055
YY1AP1	11.0406	12.9318	1.89116	4.08e-07	1.04e-05
ATP1A1	24.0546	32.4714	8.41685	4.14e-09	3.19e-07
SLC15A2	3.10916	4.86495	1.75579	2.16e-06	3.76e-05
ELF3	34.1326	44.4626	10.33	8.77e-07	1.87e-05
SSR2	41.1719	33.6225	-7.54941	0.000249921	0.00149186
TGFBR2	9.87498	11.483	1.60804	4.03e-05	0.000357055
IFI16	25.1099	30.9643	5.85436	0.000227074	0.00138037
RPL22L1	26.0554	20.6313	-5.42405	0.00175686	0.00699156
CXCL1	9.85364	16.1434	6.2898	0.000319699	0.00181357
CDCP1	8.51524	11.8842	3.36898	3.82e-08	1.71e-06
DTX3L	22.4712	26.3419	3.87074	0.000365962	0.00201168
ZC3H12A	7.42327	10.3602	2.9369	8.42e-06	0.00010741
POLR2H	34.7449	29.1432	-5.60166	4.73e-06	7e-05
RFC4	15.6138	12.2273	-3.38645	1.88e-06	3.39e-05
RPL39L	40.4852	31.142	-9.34315	0.000145919	0.000975379
PRKCD	26.5405	30.1729	3.63248	0.000109919	0.000788324
SLBP	47.8912	40.8826	-7.00859	0.000745251	0.00355893
H2AZ1	63.0202	45.8773	-17.1429	7.96e-09	4.85e-07
PGRMC2	16.1355	14.0863	-2.04917	0.000435872	0.0023227
PLXNB1	25.9321	29.9361	4.00407	0.0012411	0.00536226
HMGB2	54.6093	39.1754	-15.4339	3.74e-08	1.68e-06
MAD2L1	7.31036	5.06274	-2.24762	9.15e-08	3.39e-06
ANXA5	107.972	83.2792	-24.6932	3.4e-07	9.05e-06
FOXQ1	21.5712	30.7472	9.17598	4.03e-05	0.000357055
SHROOM1	5.27266	6.86023	1.58758	2.1e-06	3.68e-05
UQCRQ	42.9043	33.2224	-9.68191	0.00103424	0.00463587
PTTG1	35.9201	22.7611	-13.159	1.05e-10	2.17e-08
STEAP1	8.7901	10.3642	1.57414	0.00153705	0.00629588
FABP5	9.71866	7.73886	-1.9798	0.000391023	0.00212242
SUN1	8.9423	10.5546	1.61233	0.000320278	0.00181479
MICALL2	2.32489	3.84578	1.5209	1.45e-11	4.95e-09
INTS1	17.5789	20.3071	2.72817	0.00128681	0.00550405
PSIP1	17.7639	13.9344	-3.8295	0.000411778	0.00221211
FBP1	4.61507	7.66827	3.0532	1.55e-05	0.000171707
CYBB	10.1027	14.9118	4.80908	0.00011646	0.000824516
NDUFB6	39.1917	33.8023	-5.38939	0.00162646	0.00655932
NOL6	9.92206	11.4702	1.54815	1.47e-05	0.000165151
CFL2	9.03218	7.36653	-1.66565	0.00247891	0.00910279
INPPL1	36.7937	42.1579	5.36419	0.000269929	0.00158277
RPL36AL	216.593	185.795	-30.7983	0.00211267	0.00807121
DEPP1	16.5846	21.8807	5.29617	0.000904366	0.00415498
ZNF22	15.0418	12.3295	-2.71231	2.51e-06	4.25e-05
VDAC2	79.0888	67.6907	-11.3981	0.000302775	0.00173541
DIPK1B	9.75373	7.04572	-2.70801	8.67e-06	0.000109951
FUNDC2	10.2612	8.6686	-1.59264	0.00103769	0.00464298
SALL2	6.93994	5.154	-1.78594	0.00163697	0.00659636
TC2N	8.56603	11.5379	2.97186	4.72e-07	1.16e-05
ARL5B	6.93784	5.41018	-1.52766	3.41e-06	5.35e-05
NDUFB8	6.90299	4.87859	-2.0244	1.6e-07	5.16e-06
CCT2	50.1102	36.2362	-13.8739	4.53e-05	0.00039292
PLEKHF1	14.6089	19.0767	4.46784	0.002433	0.00896733
PLD4	2.16884	3.68108	1.51223	6.63e-07	1.52e-05
RRAD	4.14894	8.09946	3.95053	0.00192724	0.00753375
BEX3	192.09	138.508	-53.5813	5.4e-10	7.77e-08
HTR3A	11.9171	19.8694	7.95231	0.00088325	0.00407685
NNMT	27.6669	45.9696	18.3027	0.000967286	0.00440736
SLFN5	5.56264	7.12157	1.55893	3.25e-06	5.2e-05
ANPEP	9.41404	20.9435	11.5295	6.55e-08	2.59e-06
PLK1	13.3587	11.075	-2.28368	0.00104116	0.00465641
STAT6	25.7311	32.4274	6.69621	6.1e-07	1.43e-05
TSC22D4	27.779	33.3629	5.58396	1.65e-06	3.07e-05
EVA1C	6.85677	11.4951	4.63831	8.87e-12	3.3e-09
SNRPD1	15.2925	11.5536	-3.73896	3.85e-07	9.92e-06
FAM102A	13.0476	16.2178	3.17016	1.36e-05	0.000155035
C15orf39	19.3182	22.4988	3.18063	0.000132669	0.000908828
PRR15L	15.4692	23.3362	7.86694	1.41e-06	2.7e-05
ACAA2	8.88636	7.32552	-1.56083	3.96e-05	0.000354126
STIM1	6.73145	9.20657	2.47512	8.12e-07	1.78e-05
VKORC1	6.45961	4.85917	-1.60044	9.16e-07	1.94e-05
TUBA1A	92.26	59.9735	-32.2866	3.02e-05	0.000286854
TMC4	44.949	51.7237	6.77471	0.000154457	0.00101942
LENG8	22.5602	30.9008	8.34066	2.93e-06	4.82e-05
PPP1R14A	26.6254	17.0221	-9.60327	2.92e-07	8.09e-06
NXN	21.5984	17.0543	-4.54414	3.7e-05	0.00033581
KIFC2	8.87305	11.127	2.25392	0.00132102	0.00560711
SPRYD3	13.4199	15.3168	1.89693	0.000345506	0.00192479
ATP5PD	26.8607	22.1455	-4.7152	0.000986937	0.00448046
TMEM88	5.04563	3.05705	-1.98858	2.6e-09	2.22e-07
TK1	52.1752	41.2782	-10.897	0.00250996	0.00918624
DDB1	21.4962	24.2047	2.70843	3.81e-05	0.000343674
VWCE	2.6027	4.62834	2.02563	1.44e-06	2.73e-05
POLR2G	42.9723	36.6057	-6.36666	0.00156972	0.00638754
SPINDOC	17.309	14.2671	-3.04187	3.32e-06	5.26e-05
LTBP3	28.7614	32.9054	4.14402	0.00263775	0.00954145
SCARA3	51.94	67.3669	15.427	0.00271222	0.00977523
PBK	10.8723	8.12654	-2.74578	2.13e-05	0.000219741
RAB4A	14.7587	16.3672	1.60849	0.00059158	0.0029588
DDIT4	14.4965	21.9956	7.49911	8.76e-06	0.000110879
NKIRAS2	11.175	9.29823	-1.87679	9.04e-06	0.000113461
BMI1	12.6634	11.1125	-1.5509	0.00196745	0.0076518
H1-4	5.67624	2.97417	-2.70207	4.85e-06	7.1e-05
FAM107A	17.9991	23.682	5.68291	0.00242542	0.00894604
CX3CR1	2.40104	4.90632	2.50528	1.03e-08	5.94e-07
DTYMK	21.1213	17.1847	-3.93663	2.19e-05	0.000226069
TAP1	18.2418	23.7206	5.4788	0.000629675	0.00312104
SERINC2	35.4158	51.6367	16.2209	3.04e-07	8.33e-06
STAT3	20.2244	23.6105	3.38608	3.51e-06	5.47e-05
NDUFS5	372.146	334.936	-37.2092	0.00012672	0.000877146
AHCYL1	36.7322	45.1809	8.44869	5.56e-09	3.83e-07
PKIG	21.3676	17.0791	-4.28851	0.000190669	0.00120325
USP39	21.6903	19.6712	-2.01906	0.00121681	0.00528488
C2orf68	12.3524	10.409	-1.94339	1.63e-06	3.06e-05
RNF181	89.4823	69.1465	-20.3358	3.04e-07	8.33e-06
MAT2A	36.1739	41.5362	5.36236	0.000217204	0.00133096
LGALS9	14.371	18.8141	4.44306	2.24e-05	0.000229908
ATP5ME	34.5883	20.7237	-13.8647	2.91e-06	4.81e-05
RSPO1	10.0936	14.9605	4.86689	0.000124793	0.000868653
MRPL1	12.3299	10.0106	-2.31928	3.06e-05	0.000289326
PTAFR	4.55894	6.65351	2.09457	5.66e-06	7.91e-05
NPR1	36.339	47.1896	10.8506	4.77e-06	7.03e-05
HINT1	33.2961	27.8561	-5.44	0.00206647	0.00794052
CENPX	36.0949	29.5067	-6.58822	0.00224288	0.00843246
GPS1	28.8067	25.6232	-3.18343	0.00230709	0.00861517
DCXR	59.0194	45.414	-13.6055	0.000258319	0.00153096
TRIM56	8.42091	10.3778	1.95684	6.7e-05	0.000533723
KLF13	9.90068	11.6287	1.72801	6.32e-06	8.61e-05
SF3B5	133.736	114.264	-19.4716	0.00216663	0.00823932
TRAPPC1	72.1466	60.1833	-11.9633	2.28e-06	3.92e-05
SLC16A5	8.76801	10.9955	2.2275	8.98e-05	0.000668368
ELP5	16.3863	12.5162	-3.87006	3.63e-09	2.88e-07
CDK1	17.354	13.5998	-3.75422	3.04e-05	0.000287493
B3GNT2	17.1684	20.1489	2.98051	0.00263367	0.00953708
SLC30A1	8.02008	10.6749	2.6548	2e-08	1.03e-06
CD14	49.7868	67.5557	17.7688	0.00107287	0.00476386
PYM1	15.8228	13.7928	-2.02998	3.7e-05	0.00033581
KRT4	1.98291	5.31379	3.33088	0.000184355	0.00117159
PA2G4	45.6419	38.5834	-7.05847	2e-06	3.56e-05
PFKFB3	10.4189	13.3193	2.90042	2.73e-05	0.000267046
ARL6IP1	67.8195	56.7895	-11.03	8.8e-06	0.000111224
CDH2	10.7764	7.11303	-3.66336	0.000907421	0.00416516
TRABD	13.0626	16.0597	2.99712	6.45e-08	2.59e-06
LSM3	29.2853	22.5914	-6.6939	2.29e-09	2e-07
TMEM43	20.4101	23.6412	3.23109	8.37e-05	0.000634338
NDUFA3	53.1058	38.762	-14.3438	1.36e-05	0.000155345
ZNF672	14.8633	16.8151	1.9518	0.00214625	0.00817747
SCAND1	56.7158	41.6062	-15.1097	1.17e-11	4.14e-09
LRG1	6.09306	10.4619	4.36882	1.2e-07	4.14e-06
SOSTDC1	6.50778	4.27938	-2.2284	2.65e-05	0.000261971
GAA	22.0971	28.2221	6.12498	1.41e-06	2.7e-05
MRPL36	26.8006	21.9775	-4.8231	0.000429728	0.00229612
TBCA	28.1002	21.283	-6.81723	1.94e-06	3.47e-05
CLSTN1	62.2228	74.9503	12.7275	2.53e-06	4.28e-05
P2RY6	2.87832	4.38291	1.50459	1.76e-06	3.23e-05
TCEA2	21.2349	17.3114	-3.92351	2.74e-05	0.000267366
RHNO1	20.4923	16.8514	-3.64085	9.27e-05	0.0006829
FBXL14	11.5899	13.4009	1.81103	0.000379995	0.00207276
RRM2	7.11865	5.49874	-1.61991	7.96e-05	0.000611179
RPS21	831.587	647.249	-184.338	0.00123702	0.00535162
C3AR1	3.97621	5.56998	1.59377	6.48e-05	0.000519766
RPS7	207.121	164.363	-42.758	0.00129954	0.00554243
PRNP	40.0251	46.8888	6.86371	0.000563446	0.00284965
ZNF217	19.8713	23.0049	3.13357	0.000684024	0.00332896
SYNPO	12.6408	15.5728	2.93202	0.000154457	0.00101942
C1QTNF4	4.0536	2.1429	-1.91069	8.41e-06	0.00010741
COPRS	24.0217	21.2924	-2.72929	0.00130809	0.00556457
POP7	45.1008	39.5062	-5.5946	0.00227121	0.00852285
GNG12	20.7831	22.9787	2.19563	0.00150014	0.00618293
COPS9	29.7355	22.6412	-7.09431	1.7e-05	0.000185088
CHCHD1	28.3524	22.7472	-5.60523	5.94e-06	8.23e-05
MRPL52	21.0808	14.8641	-6.21671	8.08e-07	1.78e-05
ZNF738	7.95141	5.82209	-2.12931	0.000133686	0.000912646
CFL1	190.682	164.22	-26.4615	1.2e-05	0.000141325
RPL38	238.647	187.199	-51.4475	0.000115123	0.000817967
SSH3	19.8873	23.8303	3.94299	5.52e-05	0.00046057
EGFL7	7.75461	5.43551	-2.3191	0.00236558	0.00879719
RNASEH2C	9.59363	7.87395	-1.71968	0.00013678	0.000928032
MYD88	17.7751	21.3353	3.56013	7.09e-06	9.37e-05
GRK2	21.0964	23.6641	2.56775	0.000286171	0.0016623
RELA	30.1292	32.8512	2.72194	0.000144815	0.000969303
TRMT112	156.787	116.798	-39.9884	5.49e-09	3.83e-07
KDM2A	17.2602	19.2226	1.9624	0.00227122	0.00852285
MRPL57	36.2857	30.6609	-5.62487	0.00110546	0.00487805
ESRRA	9.15352	12.6619	3.50836	3.24e-12	1.46e-09
COMMD1	14.6333	11.6865	-2.94674	3.37e-05	0.000313023
CKS1B	34.0449	25.6424	-8.40249	2.08e-06	3.65e-05
TRIB1	18.99	22.7577	3.76769	2.36e-07	6.84e-06
SAA1	13.0469	40.5339	27.4869	1.77e-05	0.000191016
EHBP1L1	7.6253	9.90952	2.28421	2e-09	1.88e-07
ZNRD2	21.6719	18.5548	-3.11712	0.000382041	0.00208049
LRFN4	10.72	12.7118	1.99178	3.56e-05	0.000327249
EIF1	114.18	102.374	-11.8067	0.00054222	0.00276624
RNF213	8.11276	11.0721	2.95932	6.92e-07	1.56e-05
SPTBN2	9.0136	12.0466	3.03298	4.82e-05	0.000412444
ATP5MD	122.065	88.5594	-33.5053	1.82e-07	5.67e-06
XXYLT1	9.56238	7.75162	-1.81075	0.000446821	0.00236582
GNG5	16.771	13.7148	-3.05627	0.000648446	0.00319495
C16orf91	15.3505	12.0801	-3.27045	1.14e-05	0.000134877
ZBTB4	16.5159	19.8646	3.34873	0.000284092	0.00165313
MRPL11	32.1511	27.0375	-5.1136	6.53e-05	0.000522645
CD248	12.6277	8.43606	-4.19166	0.00112769	0.00496294
UBE2C	105.654	66.5318	-39.1223	2.16e-11	5.8e-09
PACS1	19.1187	23.5856	4.46693	1.62e-07	5.19e-06
MARCKSL1	344.653	231.421	-113.232	1.61e-09	1.67e-07
CTDSP2	61.5866	69.6721	8.08551	0.00129954	0.00554243
ARHGAP1	24.6866	28.0274	3.34082	7.62e-05	0.000590317
GRAMD2A	3.57786	5.20303	1.62518	6.71e-05	0.000533928
LSM1	8.54975	6.97512	-1.57463	0.00158245	0.00642619
BANF1	201.236	163.764	-37.4723	2.73e-07	7.67e-06
TMEM9B	14.648	16.9483	2.30036	9.36e-06	0.000116322
DRAP1	64.4104	56.4109	-7.9995	3.02e-05	0.000286854
RMI2	7.47185	5.71425	-1.7576	8.52e-07	1.85e-05
PLEKHF2	10.5598	12.2355	1.67569	0.000454799	0.00239911
A2M	42.4876	48.2579	5.77035	0.00198942	0.00771008
ARL4D	19.0376	23.939	4.90142	0.00150501	0.00619788
SSNA1	51.9039	44.2824	-7.62143	3.45e-05	0.000319042
COX8A	286.233	233.023	-53.2104	0.00198312	0.00769166
EID2	13.2035	11.6413	-1.56228	0.000127693	0.000882657
PRR15	10.9358	16.9973	6.06154	1.52e-08	8.3e-07
RBIS	11.301	8.75714	-2.54386	1.11e-05	0.000132461
SOX11	2.75674	1.03266	-1.72408	0.000142354	0.000957349
FUT2	2.77019	4.65837	1.88818	4.08e-08	1.8e-06
MUC20	7.24398	9.82701	2.58302	0.000654067	0.00321308
FAM89B	8.38911	6.79829	-1.59082	8.31e-06	0.000106415
SEC24C	10.2076	12.6712	2.46368	7.68e-06	9.97e-05
EPS8L2	17.4276	22.3795	4.95194	1.05e-06	2.17e-05
TIMM22	9.17206	7.21638	-1.95568	8.2e-08	3.11e-06
MAGEF1	56.1232	45.5289	-10.5942	1.39e-05	0.000157313
ATOX1	11.2016	9.06499	-2.13666	5.14e-06	7.44e-05
CD163	4.77248	7.02569	2.25321	0.000967286	0.00440736
POLR2L	140.539	114.605	-25.9338	0.000479536	0.00250829
FAM20C	10.9471	16.9682	6.02113	2.9e-07	8.06e-06
NECTIN3	8.08874	5.41744	-2.6713	2.17e-07	6.45e-06
FLII	17.7767	21.5169	3.74023	5.47e-07	1.3e-05
SVBP	15.3851	11.5844	-3.80066	5.07e-07	1.22e-05
UBE2N	20.6393	17.1799	-3.45945	0.000167203	0.0010848
ODF3B	7.87282	10.8812	3.00839	5.27e-06	7.55e-05
ALS2CL	2.50642	5.06408	2.55766	1.09e-15	2.69e-12
MLF1	19.2503	15.8505	-3.3998	0.0015148	0.00622273
NDUFAF3	46.2379	37.9269	-8.31095	2.18e-05	0.000224645
PLEC	44.7319	51.6847	6.95279	0.0008714	0.00403902
COX14	26.5564	22.1717	-4.38472	0.000289317	0.00167275
CTXN1	161.651	121.868	-39.7825	0.00130381	0.00555348
PARP10	21.5166	25.1733	3.65673	0.000904367	0.00415498
ZHX2	20.7968	15.3821	-5.41467	4.74e-05	0.00040724
OPLAH	9.23097	11.5337	2.30272	4.61e-05	0.000398637
ZBTB7A	11.8284	14.3355	2.50713	1.16e-05	0.000137068
MRFAP1L1	29.7535	25.3755	-4.37801	5.12e-05	0.000432182
AURKB	13.7344	10.0303	-3.70416	6.65e-10	9.05e-08
MRFAP1	80.6191	67.4395	-13.1795	1.89e-06	3.39e-05
DPM3	96.8346	73.7143	-23.1203	0.000853891	0.00397642
FUCA1	24.3005	27.1913	2.89083	0.000341791	0.00190517
TMEM125	17.6584	20.0857	2.42733	0.00190894	0.00747692
VWA1	38.4856	50.8509	12.3653	7.15e-05	0.00056165
MROH1	9.90722	13.1501	3.24289	5.58e-06	7.85e-05
B3GNT3	10.7394	14.7184	3.97901	3.85e-05	0.000346964
MYLPF	6.12292	3.87845	-2.24447	5.71e-05	0.000473334
FZD2	11.5925	7.18638	-4.40608	2.77e-05	0.000269656
GAS1	34.0171	25.6593	-8.3578	0.00207301	0.00796258
CUEDC1	10.8907	12.8629	1.97216	3.13e-05	0.000292576
FAM83H	37.4132	44.3419	6.92867	0.000319121	0.00181133
TCEAL8	45.6761	38.4737	-7.20241	6.96e-05	0.000549789
MRPL14	73.7649	59.4565	-14.3084	3.73e-05	0.000337642
F2R	8.6342	6.95611	-1.67809	0.00160561	0.00649899
MUC16	17.0243	29.0252	12.0009	1.36e-06	2.63e-05
SNRPE	49.2545	38.1758	-11.0787	1.82e-05	0.000195072
CHST15	6.53289	8.39728	1.86439	7.89e-05	0.000607334
TMEM259	21.6932	24.448	2.75485	0.000209289	0.00129444
NOP10	181.387	133.97	-47.4174	1.53e-07	5e-06
IST1	11.3603	13.0297	1.66938	0.000215599	0.00132358
MRPL41	85.3172	72.6383	-12.6789	0.000907421	0.00416516
CREB3L2	8.13964	9.85228	1.71265	0.00012892	0.000889132
UBA7	14.2206	18.1085	3.88795	5.03e-07	1.22e-05
SHMT2	35.9878	30.0258	-5.96197	0.000695883	0.00336852
BACE2	14.8083	20.2311	5.42272	1.16e-07	4.03e-06
KPNA2	26.9846	22.2113	-4.77326	0.000135741	0.000922874
GLRX5	36.4665	30.8419	-5.62456	0.000368597	0.00202392
FAM104B	8.34009	6.81665	-1.52344	3.38e-05	0.000313725
ADI1	20.3004	17.5006	-2.79985	0.000118265	0.00083137
CSF1R	10.714	16.9778	6.26381	1.75e-06	3.22e-05
SKA2	20.2826	15.7328	-4.54977	1.71e-07	5.4e-06
C1orf116	3.23957	7.45749	4.21792	8.14e-11	1.84e-08
ACBD3	17.803	19.7271	1.92415	0.00146404	0.00606689
RPL35A	408.936	338.398	-70.5379	0.000887741	0.00409375
NAA38	49.1324	34.481	-14.6514	2.02e-11	5.75e-09
PCP4	28.0136	14.1537	-13.8599	4.05e-05	0.000357815
GAS6	39.0411	57.5525	18.5114	2.25e-07	6.62e-06
PTTG1IP	95.1248	108.451	13.3263	0.00211934	0.00808738
RIPK4	6.02735	8.24385	2.2165	1.33e-07	4.45e-06
NDUFB1	24.8219	18.6028	-6.21913	1.04e-05	0.000125771
ALYREF	42.8449	33.7435	-9.10137	8.69e-07	1.86e-05
TOB2	19.8999	22.7864	2.88652	1.89e-05	0.000201127
COA3	37.0148	29.906	-7.10876	2.62e-05	0.000259496
ACTG1	1419.46	1252.56	-166.907	0.000973796	0.00443296
UQCR10	61.2071	45.7191	-15.488	0.000249003	0.00148818
PGP	12.8409	10.0451	-2.7958	7.32e-06	9.6e-05
IRAK1	36.2958	48.2596	11.9638	9.99e-08	3.62e-06
H2AC20	6.28063	3.37464	-2.90598	3.11e-11	7.73e-09
TACSTD2	154.084	258.655	104.571	3.51e-09	2.83e-07
PKP3	21.841	31.3611	9.52009	8.64e-12	3.3e-09
CSF1	20.5932	30.7502	10.157	8.32e-07	1.82e-05
TOP1MT	7.21863	8.83503	1.61639	1.05e-05	0.000126165
STING1	14.0855	21.1573	7.07176	5.25e-09	3.73e-07
SEPTIN9	25.1201	28.3213	3.2012	0.000941646	0.00430634
CLDN6	110.188	45.1611	-65.0264	2.95e-10	4.65e-08
NDUFA12	37.1359	30.8362	-6.29971	2.22e-05	0.000228459
ZBTB7C	9.76879	12.6267	2.85788	8.41e-05	0.000634891
H1-10	126.73	97.9893	-28.741	4.19e-09	3.2e-07
PTRHD1	15.898	10.9028	-4.9952	4.38e-06	6.57e-05
NDUFA6	44.5171	39.3331	-5.18399	0.00189682	0.00743533
INTS5	14.883	16.844	1.96104	9.16e-05	0.000677473
ANO9	6.00641	8.06957	2.06316	1.39e-06	2.68e-05
TNFAIP2	68.372	106.033	37.6614	4.43e-09	3.26e-07
TCEAL9	44.0655	34.0084	-10.0571	3.13e-08	1.49e-06
NUPR2	16.328	12.3174	-4.01063	0.00169038	0.00677634
MUC1	124.807	154.181	29.3733	0.00108363	0.00480307
AHNAK2	3.62055	5.64835	2.0278	5.45e-07	1.3e-05
SP1	17.1016	19.2953	2.19362	0.000750363	0.00357475
P4HB	89.1622	99.7796	10.6174	0.00250217	0.00916109
NDUFA4L2	25.2838	19.556	-5.72785	0.00196433	0.00764266
ZFP36L1	122.53	141.281	18.751	0.00234349	0.00872812
NTF3	3.16726	1.60646	-1.5608	7.1e-08	2.76e-06
PRAME	36.7525	25.1958	-11.5567	2.49e-06	4.22e-05
MORF4L1	33.2752	28.8842	-4.39102	0.00136496	0.00573769
EVI2B	5.44179	7.0006	1.55881	0.00205344	0.00790575
KRT5	15.2232	21.1191	5.89598	0.00150014	0.00618293
BCL9L	10.6261	13.7501	3.12397	1.93e-06	3.44e-05
KRT10	24.3448	19.6779	-4.66686	0.000120096	0.000842456
ARAP1	9.45211	11.5222	2.07008	9.02e-05	0.000669477
TPCN1	7.98066	10.1919	2.21126	4.28e-06	6.44e-05
C1QL4	5.89487	2.45732	-3.43755	0.000134452	0.000915362
ESPN	11.0023	14.8186	3.81635	6.1e-05	0.000497685
SBK2	2.49893	0.654929	-1.844	4.38e-05	0.000381686
MAGEH1	16.1106	13.0111	-3.09953	0.00124314	0.00536409
SAMD11	5.81408	3.03259	-2.78149	0.000758092	0.00360811
C2orf88	12.1789	18.9761	6.79728	0.000362042	0.00199344
MCRS1	22.5849	20.0796	-2.50531	0.000640655	0.00316127
EIF4EBP1	105.546	75.7371	-29.8093	0.000302226	0.00173326
MORN2	17.5199	14.4741	-3.04571	0.000157406	0.00103339
AGRN	62.1467	69.7634	7.6167	0.00107287	0.00476386
COMMD6	38.7843	28.3229	-10.4613	2.94e-05	0.0002819
H2AX	106.362	78.725	-27.6369	9.43e-07	1.98e-05
HBA2	18.4392	11.1698	-7.26938	8.81e-05	0.000658402
NBR1	9.59889	11.4613	1.86243	6.9e-05	0.000547194
SUMO2	65.6604	54.1039	-11.5565	3.6e-06	5.6e-05
ZDHHC9	15.5277	17.9437	2.41607	7.74e-05	0.000598753
LITAF	24.4809	28.9985	4.51763	0.00020467	0.0012746
TMEM120A	19.0157	23.3116	4.29593	1.39e-05	0.000157313
CLDN4	106.586	123.197	16.6102	0.00132535	0.00561635
JPT1	30.5992	24.0475	-6.55175	0.000121022	0.000847156
S100A14	47.5337	59.2381	11.7044	0.00102735	0.00461334
KAZN	3.57732	5.33409	1.75677	1.83e-09	1.84e-07
CXCL17	57.3317	80.5556	23.2239	0.00123295	0.005341
HLA-DRB1	308.485	392.663	84.1783	0.0014241	0.00592363
TMEM63A	4.62572	6.91452	2.2888	1.72e-13	1.14e-10
GREB1	3.56865	5.54913	1.98048	0.000360744	0.00198739
TUBB	362.879	291.834	-71.0455	2.12e-07	6.36e-06
C20orf204	9.60954	5.7507	-3.85885	0.000350517	0.00194182
MYL6B	16.1136	10.9363	-5.17727	1.17e-10	2.37e-08
NCOR2	25.8148	29.5911	3.77631	0.000221267	0.00135252
PLXNB2	59.4066	75.902	16.4954	2.14e-07	6.41e-06
LAMB3	14.4558	21.5345	7.07875	4.12e-07	1.04e-05
PDLIM7	31.4973	24.2621	-7.2352	4.28e-05	0.000374505
H4C3	19.5034	9.99378	-9.50963	5.82e-14	5.78e-11
KIAA1671	4.70616	6.85618	2.15002	1.61e-08	8.62e-07
PCBP2	32.4257	24.4057	-8.01998	1.54e-10	2.93e-08
ACSL5	6.24972	11.446	5.19629	2.57e-16	8.52e-13
SND1	40.8266	47.0676	6.24106	5.18e-05	0.000437057
TBC1D9B	14.7446	17.4432	2.69853	3.13e-06	5.04e-05
SERPINA1	14.7509	30.3664	15.6155	9.29e-07	1.96e-05
GTF2E2	10.9162	9.33611	-1.58005	0.000861146	0.00399709
LRP10	38.2759	44.512	6.2361	0.000124554	0.000867598
MRPL21	22.4938	18.7993	-3.69445	0.000704296	0.00340096
MPEG1	4.41244	6.05886	1.64642	0.000440534	0.00234377
RPS26	589.8	424.071	-165.729	1.26e-05	0.000146803
PSAP	375.517	446.855	71.3382	4.1e-05	0.000361307
TAF13	16.7618	14.2969	-2.46494	0.00124314	0.00536409
ADH5	20.9845	18.3431	-2.64137	0.00238041	0.00883911
ERO1A	8.7629	10.3873	1.6244	0.000306647	0.00175255
SIRPA	9.60529	13.3761	3.77086	9.86e-06	0.000121058
UBL5	98.8374	75.3312	-23.5061	0.00071771	0.00345064
CARD11	2.66263	4.51757	1.85494	1.36e-06	2.63e-05
PIM3	24.3429	29.3732	5.03026	8.28e-06	0.00010636
HLA-DRB5	83.5435	116.081	32.5371	0.000634046	0.00313644
CDC42BPB	12.3555	15.3334	2.97792	0.000117359	0.000827344
HMGN2	87.8224	75.0507	-12.7718	0.000349258	0.00193809
OSTC	62.3792	48.4857	-13.8935	1.24e-06	2.47e-05
CIPC	7.67835	9.27592	1.59757	0.000173941	0.00111756
CCDC167	75.73	49.492	-26.2381	4.64e-09	3.39e-07
NAGA	11.2517	12.8067	1.55502	0.00118902	0.0051846
SGMS1	5.17777	6.87189	1.69412	1.14e-08	6.52e-07
CENPW	40.2162	24.637	-15.5792	1.01e-05	0.000123464
RTL8A	83.9822	67.4149	-16.5673	8.61e-07	1.86e-05
TCEA3	12.8761	19.8246	6.94851	8.18e-09	4.93e-07
PFDN6	17.7656	13.6414	-4.12423	2.32e-05	0.000236776
HLA-DOA	10.3452	15.3618	5.01658	0.000334475	0.00187279
HLA-DMA	38.6981	54.4904	15.7923	0.000214801	0.00132031
NBDY	30.6956	24.2818	-6.4138	2.17e-07	6.45e-06
HLA-DRA	617.259	842.561	225.302	0.000104533	0.000760677
RNF5	150.331	114.822	-35.5081	1.33e-05	0.000152745
NELFE	45.2462	37.1455	-8.10064	0.00061673	0.00306606
SLC44A4	23.9325	34.2494	10.3169	1.32e-06	2.59e-05
LSM2	83.9506	66.1083	-17.8423	0.000208512	0.00129286
HLA-E	154.204	185.056	30.8523	0.000686381	0.00333553
RNF39	3.31641	5.39755	2.08114	6.59e-10	9.05e-08
MZT1	14.9845	12.2993	-2.68516	6.13e-05	0.000498445
PRSS1	11.1832	9.39638	-1.78682	2.01e-09	1.88e-07
PSENEN	41.359	33.373	-7.98602	0.00139197	0.00582412
PSMB10	9.78864	13.2657	3.47708	2.89e-05	0.000278346
E2F4	20.6686	22.6622	1.99361	0.00127838	0.00547807
ADGRG1	27.6114	35.4043	7.79297	0.000707931	0.00341685
TMSB4X	944.856	664.86	-279.995	8.84e-06	0.000111428
TMEM256	15.0304	9.15418	-5.87618	2.85e-09	2.42e-07
HMGN1	43.9458	38.1949	-5.75085	0.000765895	0.00363654
LCMT1	15.6355	13.7186	-1.91696	0.000254554	0.00151225
GMNC	3.14821	6.36776	3.21955	6.02e-06	8.28e-05
RNPS1	27.7658	24.2439	-3.52197	0.0017014	0.00681178
DNAJC19	18.0284	14.6738	-3.35459	4.25e-07	1.06e-05
HBA1	3.52703	1.89029	-1.63674	0.000346128	0.00192718
HACD2	15.5087	18.3613	2.85257	0.000109919	0.000788324
ZNF580	27.1499	21.27	-5.87997	0.00141255	0.0058879
MLLT11	4.014	2.29013	-1.72387	4.08e-09	3.17e-07
LTC4S	9.65463	11.5816	1.92693	0.00205995	0.00791852
ARL2	25.7704	21.4947	-4.2757	0.000712805	0.00343037
LEPROT	18.2755	20.9654	2.68993	0.000440534	0.00234377
DDAH2	71.0923	55.5936	-15.4988	0.00100696	0.00454435
CPNE1	57.7362	43.9883	-13.7479	6.3e-05	0.000508372
LYRM4	13.1153	10.083	-3.03237	3.02e-05	0.000286854
SMIM30	24.9955	21.4574	-3.53809	0.000750363	0.00357475
IFRD2	12.4553	14.3355	1.8802	0.00260526	0.00945145
TNFRSF25	4.01717	5.53841	1.52124	2.59e-06	4.37e-05
C6orf226	15.3031	9.88737	-5.41577	5.77e-08	2.36e-06
NPTXR	7.10453	9.80239	2.69787	1.49e-05	0.000165449
FXYD7	3.68768	1.66976	-2.01792	7e-06	9.3e-05
APOL6	7.10142	8.74351	1.64209	0.00223585	0.00841876
CPTP	21.0017	24.0628	3.06115	0.00276293	0.00992198
C4B	4.42645	7.55521	3.12877	2.38e-07	6.86e-06
NDUFAF8	24.0285	18.4579	-5.57061	2.83e-06	4.71e-05
MCRIP1	31.0968	24.8044	-6.29241	8.12e-07	1.78e-05
NOL7	29.6487	26.0857	-3.56301	2.58e-05	0.000257821
TMEM185B	12.28	14.2626	1.98264	0.000306647	0.00175255
OST4	343.811	254.946	-88.8655	2.18e-08	1.09e-06
RPL41	746.999	620.465	-126.534	0.00200208	0.00774703
HSBP1	14.5409	12.468	-2.07286	0.00136496	0.00573769
HLA-DPA1	52.5441	76.8074	24.2633	6.05e-05	0.000494951
TAPBP	77.3419	93.4555	16.1135	4.95e-05	0.000423159
TMA7	32.6913	22.9789	-9.71234	1.11e-07	3.92e-06
SMIM26	24.8281	18.648	-6.18006	7.92e-05	0.000609255
HLA-DQB2	4.58378	7.39888	2.8151	0.000165323	0.00107683
TRIM26	16.8451	19.3429	2.49778	0.00209275	0.00801053
ANKRD65	21.7583	27.1477	5.38943	0.000604034	0.00301652
KIAA0040	12.96	16.6716	3.7116	4.33e-07	1.07e-05
CDKN2AIPNL	15.0281	12.7732	-2.25492	0.000143173	0.000960256
HLA-DQA2	10.0192	22.3025	12.2833	2.6e-05	0.000259195
NME1	19.8322	14.1867	-5.64547	1.06e-06	2.18e-05
ARPC4	28.7013	23.1929	-5.50838	1.3e-07	4.39e-06
ATP5PO	13.0565	10.5605	-2.49606	5.96e-05	0.000489533
PLEKHO2	8.21262	10.4084	2.19575	1.6e-07	5.16e-06
EIF6	69.1503	57.2363	-11.914	6.93e-05	0.00054849
MRPL33	47.1169	38.0754	-9.04153	0.000451592	0.00238853
STMP1	31.4005	24.3351	-7.06539	7.45e-07	1.65e-05
EFNA4	19.1302	14.1232	-5.00703	4.6e-08	1.99e-06
C4orf48	57.9613	37.4146	-20.5468	1.85e-07	5.74e-06
CFB	4.25186	7.6739	3.42204	2.03e-10	3.48e-08
MRPS6	12.0979	10.2069	-1.891	0.000817068	0.0038337
TMEM141	13.3085	10.9009	-2.40761	0.00054222	0.00276624
C4A	3.80933	7.18156	3.37223	8.7e-09	5.21e-07
LYN	6.9405	9.28302	2.34251	6.53e-08	2.59e-06
MEX3A	16.6372	11.9442	-4.693	0.000685201	0.00333306
HP	6.43549	17.9399	11.5044	3.65e-05	0.000332929
INAFM1	21.5674	16.9508	-4.61655	0.000549851	0.00279226
MRPL12	12.9232	10.7251	-2.19803	0.00106574	0.0047471
IKBKE	5.53415	7.26754	1.73339	7.19e-06	9.45e-05
RBM8A	17.504	14.8897	-2.6143	0.000205433	0.00127615
TIMM23	62.0751	53.3138	-8.76128	7.65e-05	0.000592184
TXNIP	94.3307	140.366	46.0351	2.08e-08	1.06e-06
RASSF5	2.21387	4.06327	1.8494	2.49e-11	6.5e-09
MRPS21	76.9649	65.264	-11.7009	0.00113519	0.00498932
CT45A1	2.56219	0.906288	-1.6559	0.00115534	0.00506666
NCBP2AS2	50.534	42.2688	-8.26516	0.00223585	0.00841876
CYFIP1	10.852	12.446	1.59396	0.000892247	0.00411071
MLLT6	10.641	14.252	3.611	2.67e-07	7.56e-06
H3C11	2.66746	0.983872	-1.68358	1.64e-10	2.93e-08
FCGBP	3.39255	7.48527	4.09272	6.72e-08	2.62e-06
PRSS2	22.1288	20.0847	-2.04416	1.33e-07	4.46e-06
H2AC8	18.898	13.6926	-5.20548	0.00263775	0.00954145
PCGF2	11.1745	9.40448	-1.76997	0.000360744	0.00198739
H3C7	3.34635	1.55476	-1.79158	2.7e-10	4.47e-08
PSMB3	142.054	115.803	-26.2509	0.00158501	0.00643132
AC055839.2	4.13539	2.58209	-1.5533	0.00108183	0.00479722
H3C2	5.15377	2.58639	-2.56738	4.34e-09	3.26e-07
