# Supplementary material for: Identification of STEAP3-based molecular subtype and risk model in ovarian cancer
Source: J Ovarian Res. 2023 Jun 29;16:126. doi: 10.1186/s13048-023-01218-x (PMC10308644; doi:10.1186/s13048-023-01218-x)
Supplement: Supplementary file 3 — Supplementary Material 3: Table S3 Univariate cox regression analysis of SRGs. [file 13048_2023_1218_MOESM3_ESM.xls]

## Sheet: Table S3
Table S3 Univariate cox regression analysis of SRGs.
Gene	HR	HR.95L	HR.95H	pvalue
STEAP3	1.15421	1.00963	1.31949	0.0357036
TSPAN6	0.759894	0.616946	0.935963	0.00981225
KIAA0100	1.32082	1.09932	1.58696	0.00296816
STAB1	1.18714	1.03959	1.35562	0.0112956
HMGB3	0.72046	0.595949	0.870986	0.000707014
TMSB10	0.831527	0.697829	0.990842	0.0391285
RPL26L1	0.778041	0.645191	0.938247	0.00860847
H6PD	1.26161	1.06858	1.48951	0.00608975
HPF1	0.733901	0.573209	0.939641	0.0141382
PTPRU	1.20946	1.05988	1.38016	0.00475289
TAF11	0.749873	0.597575	0.940987	0.0129519
NTN1	1.17289	1.04091	1.3216	0.00883752
NDUFB4	0.80696	0.666833	0.976535	0.0275268
SPEN	1.30743	1.04762	1.63168	0.0177171
TTC7A	1.44111	1.13532	1.82927	0.00267409
FUNDC1	0.780728	0.621007	0.981528	0.0340376
CYBRD1	1.19882	1.05362	1.36404	0.00590819
UBE2T	0.812568	0.679756	0.971329	0.0226412
TNS1	1.24911	1.06582	1.46391	0.00600842
EPB41L2	1.21494	1.05543	1.39855	0.00670278
MGST2	0.817822	0.679661	0.984068	0.0331663
GNAS	0.809564	0.660106	0.992863	0.0424836
ASAP3	1.27661	1.06862	1.5251	0.00711682
SLC4A11	1.10767	1.00118	1.22548	0.04738
BIRC5	0.866776	0.75558	0.994336	0.0412464
HNRNPC	0.668091	0.451333	0.988948	0.0438525
RANBP1	0.781958	0.629452	0.971413	0.0262841
ERH	0.80854	0.661799	0.987818	0.0375335
VRK1	0.799276	0.645576	0.989571	0.039765
EMC9	0.753813	0.616979	0.920994	0.00568784
PYGB	1.39184	1.1305	1.7136	0.00183358
MAGED2	0.794302	0.657893	0.958994	0.0165976
PIEZO1	1.24488	1.07681	1.43919	0.00307669
FZD3	0.778484	0.659019	0.919605	0.00321937
DCTN6	0.778024	0.632014	0.957767	0.0179393
PPP1R13L	1.25691	1.05346	1.49964	0.0111469
ARRDC2	1.32318	1.12186	1.56062	0.000882483
ITGB8	1.18326	1.03022	1.35903	0.0172518
SSBP1	0.67119	0.533422	0.844541	0.000670367
CHCHD2	0.803174	0.653713	0.986807	0.036944
LSM5	0.792772	0.632759	0.993249	0.0435019
HPS1	1.3444	1.05207	1.71794	0.0179945
UNC5B	1.16087	1.03056	1.30766	0.0140721
PFN1	0.761303	0.607423	0.954166	0.0179229
OCIAD1	0.780731	0.61432	0.99222	0.0429886
FRG1	0.780221	0.615905	0.988375	0.0396979
MAGOHB	0.708572	0.557846	0.900022	0.00475499
RASAL1	1.17382	1.00873	1.36592	0.0382288
RAB35	1.3131	1.01988	1.6906	0.0346283
TMEM14C	0.806672	0.656962	0.990498	0.0402558
GMNN	0.775203	0.653553	0.919497	0.00346
MRPL2	0.767695	0.635792	0.926963	0.00598777
COX7A2	0.835602	0.710585	0.982614	0.0298499
SUB1	0.761426	0.613303	0.945324	0.013535
TUSC2	0.707143	0.531963	0.940013	0.0170375
PLXNA1	1.30155	1.09262	1.55044	0.0031563
MRPL3	0.706421	0.538105	0.927385	0.0123192
EIF1B	0.773297	0.599251	0.997892	0.0481339
TFCP2L1	1.1842	1.04142	1.34656	0.00990657
HSPE1	0.827273	0.699142	0.978887	0.0272092
FBXO6	0.831177	0.710846	0.971879	0.020479
BCAS2	0.690442	0.530762	0.898161	0.00577415
PADI2	1.15388	1.01988	1.30548	0.023051
ECE1	1.18526	1.00398	1.39928	0.0447583
PRDX6	0.71448	0.531208	0.960982	0.0262065
RCN2	0.729883	0.603247	0.883103	0.0012013
HMGN3	0.761623	0.638483	0.908512	0.00247573
PPL	1.22449	1.07091	1.40009	0.00305749
SLIRP	0.776347	0.640055	0.94166	0.010162
CBX3	0.762363	0.59958	0.969342	0.0268258
ZWINT	0.81493	0.681769	0.974098	0.0245594
NDUFAF4	0.789574	0.64956	0.95977	0.0176797
MORF4L2	0.710097	0.52464	0.961111	0.0266364
PLA2G12A	0.755355	0.604584	0.943724	0.0135168
RRP36	0.741145	0.583898	0.940739	0.0138142
SNRPC	0.742987	0.598865	0.921793	0.00693149
MED20	0.712496	0.556971	0.911448	0.00697733
KLHDC3	0.753012	0.6145	0.922745	0.00623417
MEA1	0.727962	0.579272	0.914818	0.00645555
EEF1E1	0.730901	0.597717	0.89376	0.00225574
PTGER2	1.18836	1.05602	1.33728	0.00417328
NR1D1	1.26246	1.05116	1.51623	0.0126383
PRR12	1.20496	1.0075	1.44113	0.0411761
ANAPC13	0.762431	0.603584	0.963081	0.0228729
TXNDC17	0.748462	0.612955	0.913925	0.00446601
AFDN	1.36092	1.11688	1.6583	0.00224175
LSM4	0.794329	0.642949	0.98135	0.0328033
GGT7	1.20469	1.01316	1.43244	0.0350371
RIN2	1.35768	1.08069	1.70567	0.00862746
ALOX5AP	1.10591	1.00362	1.21863	0.0420494
LAMTOR5	0.730986	0.596376	0.89598	0.00254686
TMEM106C	0.783393	0.644474	0.952258	0.0142399
RTL8C	0.778177	0.609444	0.993627	0.0443006
TIMM10	0.768145	0.627118	0.940886	0.0108118
TMEM258	0.76867	0.633091	0.933283	0.00787542
BLOC1S1	0.755472	0.643091	0.887493	0.00064386
TMEM127	1.39238	1.02372	1.8938	0.0349153
FLNB	1.20316	1.00656	1.43817	0.0421769
NIBAN2	1.22154	1.04717	1.42495	0.0108831
DMAC1	0.781254	0.659216	0.925885	0.00439171
DCTN3	0.699952	0.549096	0.892253	0.00397055
TMEM14B	0.716523	0.589687	0.87064	0.000797641
UQCC2	0.791373	0.664706	0.942177	0.0085574
SLCO2B1	1.14746	1.00613	1.30864	0.0402555
ATRAID	0.751721	0.601507	0.939448	0.0121027
LOXL4	1.16806	1.04108	1.31053	0.00815626
SLC7A1	1.22334	1.02752	1.45649	0.0235164
RB1	1.27738	1.06045	1.5387	0.00993708
ANAPC11	0.800608	0.661484	0.968991	0.022407
STAC2	1.12796	1.03898	1.22455	0.00407866
RNPEPL1	1.33099	1.03669	1.70884	0.0249252
PRCC	0.701984	0.503043	0.979603	0.0374182
HAX1	0.769768	0.592807	0.999554	0.0496097
TPRKB	0.714038	0.555886	0.917186	0.00837241
OCIAD2	0.76701	0.636112	0.924845	0.00546453
SLC12A9	1.33044	1.04946	1.68664	0.0183341
SH3KBP1	0.774189	0.630934	0.94997	0.0142223
HIKESHI	0.780544	0.628312	0.969659	0.025201
CWC15	0.751011	0.609342	0.925617	0.00725987
TIMM8B	0.821803	0.704877	0.958126	0.0122027
NDUFC2	0.798971	0.678877	0.94031	0.00692279
MGAT5	1.22817	1.02794	1.46739	0.0236057
HAUS1	0.757264	0.612363	0.936451	0.0102915
CENPH	0.795328	0.643311	0.983268	0.0343558
GAL3ST2	1.15191	1.02076	1.29991	0.0218407
TSPAN7	0.901882	0.823693	0.987495	0.0256188
ATP5MPL	0.812286	0.680004	0.970302	0.0218837
PTDSS1	1.28923	1.00875	1.64772	0.0424045
MRPL17	0.752819	0.596869	0.949516	0.0165136
CNNM4	1.3382	1.07491	1.66597	0.00915466
B4GALT5	1.22532	1.00543	1.49328	0.0440443
RUNX1	1.20512	1.03094	1.40873	0.0191541
SRSF2	0.637453	0.457321	0.888537	0.00787371
SPC24	0.852482	0.736283	0.98702	0.032785
MAGOH	0.815423	0.668111	0.995216	0.0447348
PEX19	0.744215	0.566553	0.977589	0.0337675
MRPL55	0.748447	0.59712	0.938124	0.0119308
DPY30	0.805717	0.653754	0.993003	0.0427845
SCNM1	0.755299	0.58953	0.967681	0.0264305
TGFBR2	1.20536	1.00546	1.445	0.0435017
POLR2H	0.785786	0.620154	0.995656	0.0459326
RFC4	0.798898	0.662153	0.963882	0.0190777
RPL39L	0.875301	0.766987	0.998911	0.0481398
INTS1	1.22506	1.01206	1.4829	0.0372561
NDUFB6	0.796539	0.662064	0.958328	0.0159034
ZNF22	0.776352	0.617731	0.975704	0.0299397
PLEKHF1	1.17412	1.03215	1.33562	0.0146375
BEX3	0.83676	0.709302	0.987121	0.0345411
SNRPD1	0.675661	0.54441	0.838555	0.000374065
FAM102A	1.20327	1.01855	1.4215	0.0295483
ATP5PD	0.824098	0.686045	0.989931	0.0386267
POLR2G	0.768361	0.602256	0.980279	0.0339862
LTBP3	1.23315	1.00934	1.5066	0.0402771
PBK	0.859102	0.749984	0.984095	0.0284302
DDIT4	1.13394	1.01034	1.27266	0.0327878
CX3CR1	1.18873	1.06324	1.32903	0.00238755
TAP1	0.870174	0.783603	0.966309	0.009296
NDUFS5	0.820307	0.688196	0.977779	0.0270518
CENPX	0.811521	0.686482	0.959335	0.0144358
GPS1	0.755608	0.588597	0.970006	0.0278835
KLF13	1.27219	1.03977	1.55657	0.0193422
ELP5	0.790497	0.631191	0.990009	0.040618
KRT4	1.11386	1.01701	1.21994	0.0201596
ZNF738	0.798595	0.671402	0.949883	0.0110587
TRMT112	0.779093	0.647603	0.93728	0.00812711
GNG5	0.818845	0.689193	0.972889	0.0230574
MAGEF1	0.762829	0.623213	0.933723	0.00866848
FAM20C	1.1725	1.02414	1.34236	0.0211372
DPM3	0.800737	0.689933	0.929335	0.00345148
GAS1	1.17617	1.05841	1.30704	0.00257259
TCEAL8	0.773679	0.616573	0.970815	0.0267105
MRPL14	0.695732	0.564266	0.857828	0.000686129
GLRX5	0.649182	0.516881	0.815346	0.000202715
FAM104B	0.708515	0.559663	0.896957	0.00418684
ADI1	0.777055	0.609401	0.990832	0.0419274
NAA38	0.82369	0.696091	0.974678	0.0239066
RIPK4	1.22113	1.0346	1.44131	0.0181716
NDUFB1	0.78555	0.660035	0.934935	0.00657976
ALYREF	0.79979	0.664892	0.962057	0.0177697
COA3	0.814939	0.669795	0.991536	0.0408644
PGP	0.790878	0.645976	0.968284	0.0230812
TCEAL9	0.800289	0.657534	0.974037	0.0262578
AHNAK2	1.17988	1.04378	1.33373	0.0081656
ZFP36L1	1.28951	1.05822	1.57135	0.0117007
TPCN1	1.23278	1.02506	1.48258	0.0262223
C1QL4	0.890275	0.807898	0.981051	0.018969
MAGEH1	0.832781	0.70806	0.979471	0.0270677
C2orf88	0.889971	0.817474	0.968897	0.00717094
SUMO2	0.783781	0.622307	0.987155	0.0384713
CLDN4	1.20381	1.01031	1.43438	0.0380163
KAZN	1.20087	1.00741	1.43149	0.0411199
C20orf204	0.907175	0.82365	0.999169	0.0480605
NCOR2	1.19928	1.01652	1.4149	0.0312275
PLXNB2	1.23258	1.03488	1.46803	0.0190574
PCBP2	0.756444	0.607399	0.942061	0.0126654
TAF13	0.699008	0.5607	0.871434	0.001456
SIRPA	1.16133	1.00784	1.33821	0.0386523
UBL5	0.81257	0.693122	0.952603	0.0105117
PIM3	1.22284	1.02091	1.46471	0.0289114
HMGN2	0.810489	0.659638	0.995837	0.0455361
CCDC167	0.810206	0.700799	0.936694	0.00446149
RTL8A	0.696292	0.553092	0.876568	0.00206025
PFDN6	0.73219	0.602487	0.889816	0.00172746
RNF5	0.778987	0.642661	0.944231	0.0109401
LSM2	0.818619	0.683304	0.980731	0.0299286
PRSS1	0.876069	0.798846	0.960757	0.00494964
TMSB4X	0.851245	0.733047	0.988502	0.0347214
DNAJC19	0.691694	0.538659	0.888208	0.00386299
SMIM30	0.782936	0.623617	0.982957	0.035027
C6orf226	0.787921	0.676205	0.918093	0.00224766
NOL7	0.613037	0.467128	0.804521	0.000418225
OST4	0.817321	0.670027	0.996994	0.0466285
HSBP1	0.671036	0.518417	0.868584	0.00244468
TMA7	0.785222	0.668437	0.922412	0.00325056
NME1	0.830081	0.708304	0.972794	0.0214068
PLEKHO2	1.29822	1.04882	1.60693	0.016489
STMP1	0.726579	0.587801	0.898121	0.00314141
MRPS6	0.783938	0.6255	0.982508	0.0345876
TIMM23	0.661023	0.513823	0.850393	0.00127821
MLLT6	1.26793	1.04195	1.54291	0.0177727
FCGBP	1.23359	1.11824	1.36084	2.77751e-05
PRSS2	0.89673	0.826544	0.972875	0.0087597
